# Supplementary material for: Characterization and Rapid Gene-Mapping of Leaf Lesion Mimic Phenotype of spl-1 Mutant in Soybean (Glycine max (L.) Merr.)
Source: Int J Mol Sci. 2019 May 3;20(9):2193. doi: 10.3390/ijms20092193 (PMC6539437; doi:10.3390/ijms20092193)
Supplement: Supplementary file 1 [file ijms-20-02193-s001.zip]

Archive with 2 entries (2 files):
- Supplementary Tables S1-S3.xlsx
- Supplementary Figure S1.docx
