# Supplementary material for: Characterization and Rapid Gene-Mapping of Leaf Lesion Mimic Phenotype of spl-1 Mutant in Soybean (Glycine max (L.) Merr.)
Source: Int J Mol Sci. 2019 May 3;20(9):2193. doi: 10.3390/ijms20092193 (PMC6539437; doi:10.3390/ijms20092193)
Supplement: Supplementary file 1 [file ijms-20-02193-s001.zip › Supplementary Tables S1-S3.xlsx]

## Sheet: Supplementary Table S1
				Table S1: Summary of Illumina HiSeq TM 2500 re-sequencing data of two SNA pools (A-Pool & B-Pool)
				Parameters	A- Pool (Wild-type)	B- Pool (Mutant)
				Total Reads	94700266	93193018
				Clean reads	64599882	64758298
				Clean bases	9666277175	9692815678
				Clean Q20(%)	99.58	99.6
				Clean Q30(%)	97.93	98.065
				Clean Ratio (%)	68.0482	69.3386
				Properly Mapped	59507815	59248581
				Proper Mapped Ratio (%)	92.12	91.49
				Coverage Ratio(%)	95.96	95.84
				Average Depth	7.25	7.15

## Sheet: Supplementary Table S2
Table S2: SNP index and Δ(SNP-index) Annotation of wild-type and mutant
Chr	Position (bp)	Reference base	Bulk A	Bulk B	SNP index of A-Pool	SNP index of B-Pool	Δ(SNP-index)		U90 (90% confidence interval upper side)	set value -1 if (delta(SNP-index) < L90), else set 0	set value 1 if (L90 <= delta(SNP-index) <= H90), else set 0	set value 1 if (U90 < delta(SNP-index)), else set 0	U95 (95% confidence interval upper side)	L95 (95% confidence interval lower side)	set value -1 if (delta(SNP-index) < L95), else set 0	set value 1 if (L95 <= delta(SNP-index) <= H95), else set 0	set value 1 if (U95 < delta(SNP-index)), else set 0	U99 (99% confidence interval upper side)	L99 (99% confidence interval lower side)	set value -1 if (delta(SNP-index) < L99), else set 0	set value 1 if (L99 <= delta(SNP-index) <= H99), else set 0	set value 1 if (U99 < delta(SNP-index)), else set 0	SNP annotation
Gm04	45842245	A	W	T	0.18	1	-0.82	1	-1	0	1	0	0.571429	-0.571429	-1	0	0	0.714286	-0.714286	-1	0	0	INTERGENIC
Gm04	45948656	T	Y	C	0.27	0.88	-0.61	1	-1	0	1	0	0.5	-0.5	-1	0	0	0.625	-0.625	0	1	0	NON_SYNONYMOUS_CODING
Gm04	45991340	A	A	G	0.1	1	-0.9	1	-1	0	1	0	0.555556	-0.555556	-1	0	0	0.666667	-0.666667	-1	0	0	INTERGENIC
Gm04	45999753	T	Y	C	0.33	1	-0.67	1	-1	0	1	0	0.5	-0.5	-1	0	0	0.625	-0.625	-1	0	0	INTRON
Gm04	45999866	T	K	G	0.3	0.85	-0.55	1	-1	0	1	0	0.571429	-0.571429	0	1	0	0.714286	-0.714286	0	1	0	NON_SYNONYMOUS_CODING
Gm04	46004633	T	Y	C	0.3	1	-0.7	1	-1	0	1	0	0.555556	-0.555556	-1	0	0	0.666667	-0.666667	-1	0	0	UTR_3_PRIME
Gm04	46006885	G	S	C	0.6	1	-0.4	1	-1	0	1	0	0.5	-0.5	0	1	0	0.6	-0.6	0	1	0	INTERGENIC
Gm04	46006939	G	R	A	0.46	1	-0.54	1	-1	0	1	0	0.454545	-0.454545	-1	0	0	0.636364	-0.545455	0	1	0	INTERGENIC
Gm04	46013585	C	Y	T	0.12	1	-0.88	1	-1	0	1	0	0.571429	-0.571429	-1	0	0	0.714286	-0.714286	-1	0	0	INTERGENIC
Gm04	46016333	C	T	T	0.8	0.5	0.3	1	-1	0	1	0	0.5	-0.5	0	1	0	0.6	-0.6	0	1	0	INTERGENIC
Gm04	46016531	C	Y	Y	0.56	0.7	-0.14	1	-1	0	1	0	0.555556	-0.555556	0	1	0	0.666667	-0.666667	0	1	0	INTERGENIC
Gm04	46016805	C	Y	T	0.27	1	-0.73	1	-1	0	1	0	0.555556	-0.555556	-1	0	0	0.666667	-0.666667	-1	0	0	INTERGENIC
Gm04	46016814	C	Y	T	0.3	1	-0.7	1	-1	0	1	0	0.555556	-0.555556	-1	0	0	0.666667	-0.666667	-1	0	0	INTERGENIC
Gm04	46017452	A	A	C	0.18	1	-0.82	1	-1	0	1	0	0.571429	-0.571429	-1	0	0	0.714286	-0.714286	-1	0	0	INTERGENIC
Gm04	46017523	A	A	T	0	1	-1	1	-1	0	1	0	0.5	-0.5	-1	0	0	0.625	-0.625	-1	0	0	INTERGENIC
Gm04	46019491	T	T	C	0.14	1	-0.86	1	-1	0	1	0	0.571429	-0.571429	-1	0	0	0.714286	-0.714286	-1	0	0	INTERGENIC
Gm04	46021713	T	W	A	0.55	0.88	-0.33	1	-1	0	1	0	0.555556	-0.555556	0	1	0	0.666667	-0.666667	0	1	0	INTRON
Gm04	46036255	A	A	G	0.14	0.91	-0.77	1	-1	0	1	0	0.571429	-0.571429	-1	0	0	0.714286	-0.714286	-1	0	0	INTERGENIC
Gm04	46036282	C	Y	T	0.29	0.91	-0.62	1	-1	0	1	0	0.571429	-0.571429	-1	0	0	0.714286	-0.714286	0	1	0	INTERGENIC
Gm04	46039020	T	W	A	0.37	0.91	-0.54	1	-1	0	1	0	0.5	-0.5	-1	0	0	0.625	-0.625	0	1	0	INTERGENIC
Gm04	46042210	T	Y	Y	0.33	0.7	-0.37	1	-1	0	1	0	0.555556	-0.555556	0	1	0	0.666667	-0.666667	0	1	0	INTERGENIC
Gm04	46049853	A	A	R	0	0.75	-0.75	1	-1	0	1	0	0.5	-0.5	-1	0	0	0.625	-0.625	-1	0	0	INTERGENIC
Gm04	46054539	A	R	R	0.29	0.75	-0.46	1	-1	0	1	0	0.571429	-0.571429	0	1	0	0.714286	-0.714286	0	1	0	NON_SYNONYMOUS_CODING
Gm04	46056110	G	R	R	0.33	0.66	-0.33	1	-1	0	1	0	0.555556	-0.555556	0	1	0	0.666667	-0.666667	0	1	0	INTERGENIC
Gm04	46056889	T	Y	Y	0.22	0.71	-0.49	1	-1	0	1	0	0.571429	-0.571429	0	1	0	0.714286	-0.714286	0	1	0	INTERGENIC
Gm04	46057332	T	Y	C	0.71	1	-0.29	1	-1	0	1	0	0.571429	-0.571429	0	1	0	0.714286	-0.714286	0	1	0	INTERGENIC
Gm04	46058720	A	M	C	0.57	1	-0.43	1	-1	0	1	0	0.571429	-0.571429	0	1	0	0.714286	-0.714286	0	1	0	INTERGENIC
Gm04	46059697	A	W	W	0.38	0.81	-0.43	1	-1	0	1	0	0.5	-0.5	0	1	0	0.625	-0.625	0	1	0	INTRON
Gm04	46060603	T	W	W	0.29	0.66	-0.37	1	-1	0	1	0	0.571429	-0.571429	0	1	0	0.714286	-0.714286	0	1	0	INTRON
Gm04	46061278	A	R	G	0.62	0.92	-0.3	1	-1	0	1	0	0.461538	-0.461538	0	1	0	0.538462	-0.538462	0	1	0	INTRON
Gm04	46065104	A	W	T	0.27	1	-0.73	1	-1	0	1	0	0.5	-0.5	-1	0	0	0.6	-0.6	-1	0	0	UTR_5_PRIME
Gm04	46065222	A	R	G	0.36	1	-0.64	1	-1	0	1	0	0.454545	-0.454545	-1	0	0	0.636364	-0.545455	-1	0	0	UTR_5_PRIME
Gm04	46065510	A	W	T	0.25	1	-0.75	1	-1	0	1	0	0.5	-0.5	-1	0	0	0.625	-0.625	-1	0	0	SYNONYMOUS_CODING
Gm04	46066773	T	Y	C	0.4	0.9	-0.5	1	-1	0	1	0	0.5	-0.5	0	1	0	0.6	-0.6	0	1	0	INTRON
Gm04	46068692	C	Y	T	0.25	1	-0.75	1	-1	0	1	0	0.5	-0.5	-1	0	0	0.625	-0.625	-1	0	0	SYNONYMOUS_CODING
Gm04	46074509	G	C	C	1	1	0	1	-1	0	1	0	0.571429	-0.571429	0	1	0	0.714286	-0.714286	0	1	0	INTERGENIC
Gm04	46077436	T	Y	C	0.5	1	-0.5	1	-1	0	1	0	0.571429	-0.571429	0	1	0	0.714286	-0.714286	0	1	0	INTRON
Gm04	46078440	G	R	A	0.66	0.93	-0.27	1	-1	0	1	0	0.555556	-0.555556	0	1	0	0.666667	-0.666667	0	1	0	UTR_3_PRIME
Gm04	46090183	T	Y	C	0.27	1	-0.73	1	-1	0	1	0	0.5	-0.5	-1	0	0	0.625	-0.625	-1	0	0	INTERGENIC
Gm04	46214779	G	R	A	0.22	0.92	-0.7	1	-1	0	1	0	0.555556	-0.555556	-1	0	0	0.666667	-0.666667	-1	0	0	INTERGENIC
Gm04	46222715	A	R	G	0.2	1	-0.8	1	-1	0	1	0	0.571429	-0.571429	-1	0	0	0.714286	-0.714286	-1	0	0	INTRON
Gm04	46223413	C	Y	T	0.2	1	-0.8	1	-1	0	1	0	0.571429	-0.571429	-1	0	0	0.714286	-0.714286	-1	0	0	SYNONYMOUS_CODING
Gm04	46226787	G	R	A	0.62	1	-0.38	1	-1	0	1	0	0.5	-0.5	0	1	0	0.625	-0.625	0	1	0	SYNONYMOUS_CODING
Gm04	46227054	G	R	A	0.22	1	-0.78	1	-1	0	1	0	0.571429	-0.571429	-1	0	0	0.714286	-0.714286	-1	0	0	UTR_3_PRIME
Gm04	46227257	G	R	A	0.25	1	-0.75	1	-1	0	1	0	0.5	-0.5	-1	0	0	0.625	-0.625	-1	0	0	INTERGENIC
Gm04	46229216	A	R	G	0.43	1	-0.57	1	-1	0	1	0	0.571429	-0.571429	0	1	0	0.714286	-0.714286	0	1	0	INTERGENIC
Gm04	46229233	A	M	C	0.38	1	-0.62	1	-1	0	1	0	0.5	-0.5	-1	0	0	0.625	-0.625	0	1	0	INTERGENIC
Gm04	46230793	G	S	C	0.4	1	-0.6	1	-1	0	1	0	0.571429	-0.571429	-1	0	0	0.714286	-0.714286	0	1	0	INTERGENIC
Gm04	46231036	C	Y	T	0.62	1	-0.38	1	-1	0	1	0	0.5	-0.5	0	1	0	0.625	-0.625	0	1	0	INTERGENIC
Gm04	46232198	A	R	G	0.43	0.9	-0.47	1	-1	0	1	0	0.571429	-0.571429	0	1	0	0.714286	-0.714286	0	1	0	INTERGENIC
Gm04	46232328	T	K	G	0.55	1	-0.45	1	-1	0	1	0	0.555556	-0.555556	0	1	0	0.666667	-0.666667	0	1	0	INTERGENIC
Gm04	46240942	C	C	G	0.12	1	-0.88	1	-1	0	1	0	0.5	-0.5	-1	0	0	0.625	-0.625	-1	0	0	INTERGENIC
Gm04	46246117	T	Y	C	0.42	1	-0.58	1	-1	0	1	0	0.571429	-0.571429	-1	0	0	0.714286	-0.714286	0	1	0	INTERGENIC
Gm04	46249839	A	A	C	0	1	-1	1	-1	0	1	0	0.5	-0.5	-1	0	0	0.625	-0.625	-1	0	0	INTRON
Gm04	46249845	C	C	T	0	1	-1	1	-1	0	1	0	0.5	-0.5	-1	0	0	0.625	-0.625	-1	0	0	INTRON
Gm04	46249864	T	T	C	0.14	1	-0.86	1	-1	0	1	0	0.571429	-0.571429	-1	0	0	0.714286	-0.714286	-1	0	0	INTRON
Gm04	46254368	T	W	A	0.37	1	-0.63	1	-1	0	1	0	0.571429	-0.571429	-1	0	0	0.714286	-0.714286	0	1	0	INTERGENIC
Gm04	46264007	C	Y	T	0.29	1	-0.71	1	-1	0	1	0	0.571429	-0.571429	-1	0	0	0.714286	-0.714286	0	1	0	INTERGENIC
Gm04	46265549	G	R	A	0.25	1	-0.75	1	-1	0	1	0	0.571429	-0.571429	-1	0	0	0.714286	-0.714286	-1	0	0	INTERGENIC
Gm04	46265698	G	G	C	0.14	1	-0.86	1	-1	0	1	0	0.571429	-0.571429	-1	0	0	0.714286	-0.714286	-1	0	0	INTERGENIC
Gm04	46266891	T	Y	C	0.25	1	-0.75	1	-1	0	1	0	0.5	-0.5	-1	0	0	0.625	-0.625	-1	0	0	INTERGENIC
Gm04	46266958	G	K	T	0.2	1	-0.8	1	-1	0	1	0	0.571429	-0.571429	-1	0	0	0.714286	-0.714286	-1	0	0	INTERGENIC
Gm04	46267325	A	R	G	0.29	1	-0.71	1	-1	0	1	0	0.571429	-0.571429	-1	0	0	0.714286	-0.714286	0	1	0	INTERGENIC
Gm04	46267360	A	R	G	0.36	1	-0.64	1	-1	0	1	0	0.555556	-0.555556	-1	0	0	0.666667	-0.666667	0	1	0	INTERGENIC
Gm04	46268179	G	G	A	0.14	1	-0.86	1	-1	0	1	0	0.571429	-0.571429	-1	0	0	0.714286	-0.714286	-1	0	0	INTERGENIC
Gm04	46269366	A	R	G	0.4	1	-0.6	1	-1	0	1	0	0.555556	-0.555556	-1	0	0	0.666667	-0.666667	0	1	0	INTERGENIC
Gm04	46269447	T	T	C	0.12	1	-0.88	1	-1	0	1	0	0.5	-0.5	-1	0	0	0.625	-0.625	-1	0	0	INTERGENIC
Gm04	46270528	A	M	C	0.4	1	-0.6	1	-1	0	1	0	0.571429	-0.571429	-1	0	0	0.714286	-0.714286	0	1	0	INTERGENIC
Gm04	46272205	A	A	G	0.12	1	-0.88	1	-1	0	1	0	0.571429	-0.571429	-1	0	0	0.714286	-0.714286	-1	0	0	INTERGENIC
Gm04	46272214	C	C	A	0.14	1	-0.86	1	-1	0	1	0	0.571429	-0.571429	-1	0	0	0.714286	-0.714286	-1	0	0	INTERGENIC
Gm04	46273453	A	M	C	0.23	1	-0.77	1	-1	0	1	0	0.5	-0.5	-1	0	0	0.625	-0.625	-1	0	0	INTERGENIC
Gm04	46273501	G	R	A	0.27	1	-0.73	1	-1	0	1	0	0.5	-0.5	-1	0	0	0.6	-0.6	-1	0	0	INTERGENIC
Gm04	46273600	C	Y	T	0.4	1	-0.6	1	-1	0	1	0	0.571429	-0.571429	-1	0	0	0.714286	-0.714286	0	1	0	INTERGENIC
Gm04	46273736	T	T	A	0.14	1	-0.86	1	-1	0	1	0	0.571429	-0.571429	-1	0	0	0.714286	-0.714286	-1	0	0	INTERGENIC
Gm04	46274185	G	G	A	0.12	1	-0.88	1	-1	0	1	0	0.5	-0.5	-1	0	0	0.625	-0.625	-1	0	0	INTERGENIC
Gm04	46274208	T	T	C	0	1	-1	1	-1	0	1	0	0.5	-0.5	-1	0	0	0.625	-0.625	-1	0	0	INTERGENIC
Gm04	46274277	A	A	C	0.12	1	-0.88	1	-1	0	1	0	0.5	-0.5	-1	0	0	0.625	-0.625	-1	0	0	INTERGENIC
Gm04	46278522	C	C	G	0	1	-1	1	-1	0	1	0	0.5	-0.5	-1	0	0	0.6	-0.6	-1	0	0	INTRON
Gm04	46279759	G	K	T	0.2	1	-0.8	1	-1	0	1	0	0.571429	-0.571429	-1	0	0	0.714286	-0.714286	-1	0	0	INTRON
Gm04	46280422	T	Y	C	0.37	0.89	-0.52	1	-1	0	1	0	0.5	-0.5	-1	0	0	0.625	-0.625	0	1	0	UTR_3_PRIME
Gm04	46287431	G	G	A	0.14	1	-0.86	1	-1	0	1	0	0.571429	-0.571429	-1	0	0	0.714286	-0.714286	-1	0	0	UTR_3_PRIME
Gm04	46289372	C	C	G	0.14	1	-0.86	1	-1	0	1	0	0.571429	-0.571429	-1	0	0	0.714286	-0.714286	-1	0	0	NON_SYNONYMOUS_CODING
Gm04	46289454	C	M	A	0.25	1	-0.75	1	-1	0	1	0	0.5	-0.5	-1	0	0	0.625	-0.625	-1	0	0	NON_SYNONYMOUS_CODING
Gm04	46295216	T	Y	C	0.33	1	-0.67	1	-1	0	1	0	0.5	-0.5	-1	0	0	0.625	-0.625	-1	0	0	INTERGENIC
Gm04	46295631	G	G	A	0.09	1	-0.91	1	-1	0	1	0	0.454545	-0.454545	-1	0	0	0.636364	-0.545455	-1	0	0	INTERGENIC
Gm04	46301386	A	W	T	0.22	1	-0.78	1	-1	0	1	0	0.555556	-0.555556	-1	0	0	0.666667	-0.666667	-1	0	0	INTERGENIC
Gm04	46301598	A	A	T	0.14	1	-0.86	1	-1	0	1	0	0.571429	-0.571429	-1	0	0	0.714286	-0.714286	-1	0	0	INTERGENIC
Gm04	46302602	T	K	G	0.22	1	-0.78	1	-1	0	1	0	0.571429	-0.571429	-1	0	0	0.714286	-0.714286	-1	0	0	INTERGENIC
Gm04	46307852	C	Y	T	0.42	1	-0.58	1	-1	0	1	0	0.555556	-0.555556	-1	0	0	0.666667	-0.666667	0	1	0	INTERGENIC
Gm04	46307896	C	Y	T	0.5	1	-0.5	1	-1	0	1	0	0.571429	-0.571429	0	1	0	0.714286	-0.714286	0	1	0	INTERGENIC
Gm04	46308411	G	G	T	0.14	1	-0.86	1	-1	0	1	0	0.571429	-0.571429	-1	0	0	0.714286	-0.714286	-1	0	0	INTERGENIC
Gm04	46310018	C	M	A	0.33	1	-0.67	1	-1	0	1	0	0.555556	-0.555556	-1	0	0	0.666667	-0.666667	-1	0	0	INTRON
Gm04	46314706	T	K	G	0.25	1	-0.75	1	-1	0	1	0	0.555556	-0.555556	-1	0	0	0.666667	-0.666667	-1	0	0	INTERGENIC
Gm04	46320482	T	Y	C	0.57	1	-0.43	1	-1	0	1	0	0.571429	-0.571429	0	1	0	0.714286	-0.714286	0	1	0	INTRON
Gm04	46323035	G	G	C	0.1	1	-0.9	1	-1	0	1	0	0.5	-0.5	-1	0	0	0.625	-0.625	-1	0	0	NON_SYNONYMOUS_CODING
Gm04	46329923	T	W	A	0.2	1	-0.8	1	-1	0	1	0	0.555556	-0.555556	-1	0	0	0.666667	-0.666667	-1	0	0	INTRON
Gm04	46331176	T	K	G	0.5	1	-0.5	1	-1	0	1	0	0.571429	-0.571429	0	1	0	0.714286	-0.714286	0	1	0	INTRON
Gm04	46332144	C	Y	T	0.2	1	-0.8	1	-1	0	1	0	0.571429	-0.571429	-1	0	0	0.714286	-0.714286	-1	0	0	INTERGENIC
Gm04	46332926	A	R	G	0.56	1	-0.44	1	-1	0	1	0	0.571429	-0.571429	0	1	0	0.714286	-0.714286	0	1	0	INTERGENIC
Gm04	46333457	A	A	T	0.14	1	-0.86	1	-1	0	1	0	0.571429	-0.571429	-1	0	0	0.714286	-0.714286	-1	0	0	INTERGENIC
Gm04	46333466	C	C	T	0.14	1	-0.86	1	-1	0	1	0	0.571429	-0.571429	-1	0	0	0.714286	-0.714286	-1	0	0	INTERGENIC
Gm04	46335303	G	G	T	0	1	-1	1	-1	0	1	0	0.571429	-0.571429	-1	0	0	0.714286	-0.714286	-1	0	0	INTRON
Gm04	46340707	A	M	C	0.33	1	-0.67	1	-1	0	1	0	0.571429	-0.571429	-1	0	0	0.714286	-0.714286	0	1	0	UTR_3_PRIME
Gm04	46343122	T	Y	C	0.62	1	-0.38	1	-1	0	1	0	0.5	-0.5	0	1	0	0.625	-0.625	0	1	0	INTERGENIC
Gm04	46344982	T	T	G	0.12	1	-0.88	1	-1	0	1	0	0.5	-0.5	-1	0	0	0.625	-0.625	-1	0	0	INTERGENIC
Gm04	46346080	T	T	W	0.14	0.71	-0.57	1	-1	0	1	0	0.571429	-0.571429	0	1	0	0.714286	-0.714286	0	1	0	INTERGENIC
Gm04	46346090	T	T	W	0.12	0.71	-0.59	1	-1	0	1	0	0.571429	-0.571429	-1	0	0	0.714286	-0.714286	0	1	0	INTERGENIC
Gm04	46346229	C	C	T	0.12	1	-0.88	1	-1	0	1	0	0.571429	-0.571429	-1	0	0	0.714286	-0.714286	-1	0	0	INTERGENIC
Gm04	46350954	A	R	G	0.69	1	-0.31	1	-1	0	1	0	0.454545	-0.454545	0	1	0	0.636364	-0.545455	0	1	0	INTRON
Gm04	46351646	C	C	T	0.14	1	-0.86	1	-1	0	1	0	0.571429	-0.571429	-1	0	0	0.714286	-0.714286	-1	0	0	INTRON
Gm04	46355254	T	Y	C	0.27	1	-0.73	1	-1	0	1	0	0.5	-0.5	-1	0	0	0.625	-0.625	-1	0	0	INTRON
Gm04	46360783	C	Y	T	0.29	1	-0.71	1	-1	0	1	0	0.571429	-0.571429	-1	0	0	0.714286	-0.714286	0	1	0	INTERGENIC
Gm04	46360866	T	W	A	0.42	1	-0.58	1	-1	0	1	0	0.571429	-0.571429	-1	0	0	0.714286	-0.714286	0	1	0	INTERGENIC
Gm04	46360867	T	W	A	0.42	1	-0.58	1	-1	0	1	0	0.571429	-0.571429	-1	0	0	0.714286	-0.714286	0	1	0	INTERGENIC
Gm04	46361063	C	Y	T	0.29	1	-0.71	1	-1	0	1	0	0.571429	-0.571429	-1	0	0	0.714286	-0.714286	0	1	0	INTERGENIC
Gm04	46362500	A	R	G	0.37	1	-0.63	1	-1	0	1	0	0.5	-0.5	-1	0	0	0.625	-0.625	-1	0	0	INTERGENIC
Gm04	46362513	G	S	C	0.29	1	-0.71	1	-1	0	1	0	0.571429	-0.571429	-1	0	0	0.714286	-0.714286	0	1	0	INTERGENIC
Gm04	46365263	A	R	G	0.36	1	-0.64	1	-1	0	1	0	0.5	-0.5	-1	0	0	0.6	-0.6	-1	0	0	INTRON
Gm04	46369039	C	M	A	0.43	1	-0.57	1	-1	0	1	0	0.571429	-0.571429	0	1	0	0.714286	-0.714286	0	1	0	INTERGENIC
Gm04	46369115	G	R	A	0.25	1	-0.75	1	-1	0	1	0	0.571429	-0.571429	-1	0	0	0.714286	-0.714286	-1	0	0	INTERGENIC
Gm04	46378399	G	K	T	0.25	1	-0.75	1	-1	0	1	0	0.571429	-0.571429	-1	0	0	0.714286	-0.714286	-1	0	0	INTERGENIC
Gm04	46383690	G	R	A	0.43	1	-0.57	1	-1	0	1	0	0.571429	-0.571429	0	1	0	0.714286	-0.714286	0	1	0	INTERGENIC
Gm04	46383964	A	R	G	0.27	1	-0.73	1	-1	0	1	0	0.454545	-0.454545	-1	0	0	0.636364	-0.545455	-1	0	0	INTERGENIC
Gm04	46384547	A	W	T	0.5	1	-0.5	1	-1	0	1	0	0.5	-0.5	0	1	0	0.625	-0.625	0	1	0	INTERGENIC
Gm04	46386405	A	A	T	0.12	1	-0.88	1	-1	0	1	0	0.571429	-0.571429	-1	0	0	0.714286	-0.714286	-1	0	0	INTERGENIC
Gm04	46387420	A	R	G	0.57	1	-0.43	1	-1	0	1	0	0.571429	-0.571429	0	1	0	0.714286	-0.714286	0	1	0	INTERGENIC
Gm04	46388702	G	K	A	0.29	1	-0.71	1	-1	0	1	0	0.571429	-0.571429	-1	0	0	0.714286	-0.714286	0	1	0	INTERGENIC
Gm04	46388789	C	C	T	0.12	1	-0.88	1	-1	0	1	0	0.5	-0.5	-1	0	0	0.625	-0.625	-1	0	0	INTERGENIC
Gm04	46388822	G	G	A	0.14	1	-0.86	1	-1	0	1	0	0.571429	-0.571429	-1	0	0	0.714286	-0.714286	-1	0	0	INTERGENIC
Gm04	46388843	G	G	A	0.14	1	-0.86	1	-1	0	1	0	0.571429	-0.571429	-1	0	0	0.714286	-0.714286	-1	0	0	INTERGENIC
Gm04	46389063	C	C	T	0.14	1	-0.86	1	-1	0	1	0	0.571429	-0.571429	-1	0	0	0.714286	-0.714286	-1	0	0	INTERGENIC
Gm04	46389191	G	R	A	0.46	1	-0.54	1	-1	0	1	0	0.5	-0.5	-1	0	0	0.6	-0.6	0	1	0	INTERGENIC
Gm04	46389883	C	M	A	0.44	1	-0.56	1	-1	0	1	0	0.571429	-0.571429	0	1	0	0.714286	-0.714286	0	1	0	INTERGENIC
Gm04	46389884	A	W	T	0.44	1	-0.56	1	-1	0	1	0	0.571429	-0.571429	0	1	0	0.714286	-0.714286	0	1	0	INTERGENIC
Gm04	46390533	T	Y	C	0.29	1	-0.71	1	-1	0	1	0	0.571429	-0.571429	-1	0	0	0.714286	-0.714286	0	1	0	SYNONYMOUS_CODING
Gm04	46392290	T	Y	C	0.57	1	-0.43	1	-1	0	1	0	0.571429	-0.571429	0	1	0	0.714286	-0.714286	0	1	0	INTRON
Gm04	46392375	C	Y	T	0.29	1	-0.71	1	-1	0	1	0	0.571429	-0.571429	-1	0	0	0.714286	-0.714286	0	1	0	INTRON
Gm04	46392666	C	M	A	0.2	1	-0.8	1	-1	0	1	0	0.555556	-0.555556	-1	0	0	0.666667	-0.666667	-1	0	0	INTRON
Gm04	46397119	G	G	C	0.12	1	-0.88	1	-1	0	1	0	0.571429	-0.571429	-1	0	0	0.714286	-0.714286	-1	0	0	UTR_5_PRIME
Gm04	46399683	T	Y	C	0.22	1	-0.78	1	-1	0	1	0	0.555556	-0.555556	-1	0	0	0.666667	-0.666667	-1	0	0	INTRON
Gm04	46399787	T	T	C	0	1	-1	1	-1	0	1	0	0.571429	-0.571429	-1	0	0	0.714286	-0.714286	-1	0	0	INTRON
Gm04	46400756	C	C	G	0.17	1	-0.83	1	-1	0	1	0	0.571429	-0.571429	-1	0	0	0.714286	-0.714286	-1	0	0	INTRON
Gm04	46401203	T	Y	C	0.42	1	-0.58	1	-1	0	1	0	0.571429	-0.571429	-1	0	0	0.714286	-0.714286	0	1	0	INTRON
Gm04	46402454	T	T	G	0	1	-1	1	-1	0	1	0	0.5	-0.5	-1	0	0	0.625	-0.625	-1	0	0	SYNONYMOUS_CODING
Gm04	46402501	T	T	C	0	1	-1	1	-1	0	1	0	0.5	-0.5	-1	0	0	0.625	-0.625	-1	0	0	NON_SYNONYMOUS_CODING
Gm04	46403294	G	R	A	0.55	1	-0.45	1	-1	0	1	0	0.5	-0.5	0	1	0	0.625	-0.625	0	1	0	SYNONYMOUS_CODING
Gm04	46403339	C	Y	T	0.71	1	-0.29	1	-1	0	1	0	0.571429	-0.571429	0	1	0	0.714286	-0.714286	0	1	0	SYNONYMOUS_CODING
Gm04	46405297	C	Y	T	0.33	1	-0.67	1	-1	0	1	0	0.555556	-0.555556	-1	0	0	0.666667	-0.666667	-1	0	0	INTERGENIC
Gm04	46406898	G	S	C	0.44	1	-0.56	1	-1	0	1	0	0.555556	-0.555556	-1	0	0	0.666667	-0.666667	0	1	0	INTRON
Gm04	46408249	G	R	A	0.5	1	-0.5	1	-1	0	1	0	0.571429	-0.571429	0	1	0	0.714286	-0.714286	0	1	0	INTRON
Gm04	46409094	T	K	G	0.22	1	-0.78	1	-1	0	1	0	0.571429	-0.571429	-1	0	0	0.714286	-0.714286	-1	0	0	INTRON
Gm04	46413471	T	Y	C	0.33	1	-0.67	1	-1	0	1	0	0.571429	-0.571429	-1	0	0	0.714286	-0.714286	0	1	0	INTRON
Gm04	46413702	A	R	G	0.36	1	-0.64	1	-1	0	1	0	0.454545	-0.454545	-1	0	0	0.636364	-0.545455	-1	0	0	NON_SYNONYMOUS_CODING
Gm04	46413995	C	Y	T	0.43	1	-0.57	1	-1	0	1	0	0.571429	-0.571429	0	1	0	0.714286	-0.714286	0	1	0	NON_SYNONYMOUS_CODING
Gm04	46415246	C	M	A	0.42	1	-0.58	1	-1	0	1	0	0.571429	-0.571429	-1	0	0	0.714286	-0.714286	0	1	0	INTRON
Gm04	46415503	A	W	T	0.42	1	-0.58	1	-1	0	1	0	0.571429	-0.571429	-1	0	0	0.714286	-0.714286	0	1	0	INTRON
Gm04	46416199	T	Y	C	0.43	1	-0.57	1	-1	0	1	0	0.571429	-0.571429	0	1	0	0.714286	-0.714286	0	1	0	INTRON
Gm04	46416696	C	Y	T	0.44	1	-0.56	1	-1	0	1	0	0.555556	-0.555556	-1	0	0	0.666667	-0.666667	0	1	0	INTRON
Gm04	46417507	A	W	T	0.43	1	-0.57	1	-1	0	1	0	0.571429	-0.571429	0	1	0	0.714286	-0.714286	0	1	0	NON_SYNONYMOUS_CODING
Gm04	46417746	G	K	T	0.42	1	-0.58	1	-1	0	1	0	0.571429	-0.571429	-1	0	0	0.714286	-0.714286	0	1	0	UTR_5_PRIME
Gm04	46421964	A	R	G	0.42	1	-0.58	1	-1	0	1	0	0.571429	-0.571429	-1	0	0	0.714286	-0.714286	0	1	0	INTRON
Gm04	46424111	C	S	G	0.33	1	-0.67	1	-1	0	1	0	0.5	-0.5	-1	0	0	0.625	-0.625	-1	0	0	INTRON
Gm04	46424304	C	S	G	0.2	1	-0.8	1	-1	0	1	0	0.5	-0.5	-1	0	0	0.625	-0.625	-1	0	0	UTR_3_PRIME
Gm04	46424476	A	W	T	0.25	1	-0.75	1	-1	0	1	0	0.5	-0.5	-1	0	0	0.625	-0.625	-1	0	0	UTR_3_PRIME
Gm04	46425087	G	G	T	0.12	1	-0.88	1	-1	0	1	0	0.5	-0.5	-1	0	0	0.625	-0.625	-1	0	0	NON_SYNONYMOUS_CODING
Gm04	46425999	C	S	G	0.4	1	-0.6	1	-1	0	1	0	0.555556	-0.555556	-1	0	0	0.666667	-0.666667	0	1	0	INTRON
Gm04	46438679	T	K	G	0.27	1	-0.73	1	-1	0	1	0	0.571429	-0.571429	-1	0	0	0.714286	-0.714286	-1	0	0	INTERGENIC
Gm04	46438698	A	R	G	0.36	1	-0.64	1	-1	0	1	0	0.5	-0.5	-1	0	0	0.625	-0.625	-1	0	0	INTERGENIC
Gm04	46466978	G	K	T	0.36	0.86	-0.5	1	-1	0	1	0	0.571429	-0.571429	0	1	0	0.714286	-0.714286	0	1	0	NON_SYNONYMOUS_CODING
Gm04	46467312	C	C	T	0.15	1	-0.85	1	-1	0	1	0	0.454545	-0.454545	-1	0	0	0.636364	-0.545455	-1	0	0	UTR_3_PRIME
Gm04	46467350	G	R	A	0.14	1	-0.86	1	-1	0	1	0	0.5	-0.5	-1	0	0	0.625	-0.625	-1	0	0	UTR_3_PRIME
Gm04	46468381	A	M	C	0.71	1	-0.29	1	-1	0	1	0	0.571429	-0.571429	0	1	0	0.714286	-0.714286	0	1	0	INTERGENIC
Gm04	46468445	G	R	A	0.6	1	-0.4	1	-1	0	1	0	0.5	-0.5	0	1	0	0.625	-0.625	0	1	0	INTERGENIC
Gm04	46468885	C	Y	Y	0.42	0.77	-0.35	1	-1	0	1	0	0.571429	-0.571429	0	1	0	0.714286	-0.714286	0	1	0	INTERGENIC
Gm04	46469235	C	Y	T	0.25	1	-0.75	1	-1	0	1	0	0.5	-0.5	-1	0	0	0.625	-0.625	-1	0	0	UTR_3_PRIME
Gm04	46471242	G	R	A	0.21	1	-0.79	1	-1	0	1	0	0.571429	-0.571429	-1	0	0	0.714286	-0.714286	-1	0	0	INTERGENIC
Gm04	46471244	G	R	A	0.23	1	-0.77	1	-1	0	1	0	0.571429	-0.571429	-1	0	0	0.714286	-0.714286	-1	0	0	INTERGENIC
Gm04	46473322	A	R	G	0.62	1	-0.38	1	-1	0	1	0	0.571429	-0.571429	0	1	0	0.714286	-0.714286	0	1	0	NON_SYNONYMOUS_CODING
Gm04	46473389	C	S	G	0.6	1	-0.4	1	-1	0	1	0	0.555556	-0.555556	0	1	0	0.666667	-0.666667	0	1	0	NON_SYNONYMOUS_CODING
Gm04	46482691	T	K	G	0.44	1	-0.56	1	-1	0	1	0	0.5	-0.5	-1	0	0	0.625	-0.625	0	1	0	INTERGENIC
Gm04	46488784	A	A	G	0.1	1	-0.9	1	-1	0	1	0	0.5	-0.5	-1	0	0	0.6	-0.6	-1	0	0	INTERGENIC
Gm04	46489023	A	A	G	0.12	1	-0.88	1	-1	0	1	0	0.5	-0.5	-1	0	0	0.625	-0.625	-1	0	0	INTERGENIC
Gm04	46490400	A	R	G	0.6	1	-0.4	1	-1	0	1	0	0.5	-0.5	0	1	0	0.6	-0.6	0	1	0	SYNONYMOUS_CODING
Gm04	46491937	G	R	A	0.29	1	-0.71	1	-1	0	1	0	0.571429	-0.571429	-1	0	0	0.714286	-0.714286	0	1	0	INTRON
Gm04	46492385	T	W	A	0.2	1	-0.8	1	-1	0	1	0	0.5	-0.5	-1	0	0	0.6	-0.6	-1	0	0	INTRON
Gm04	46492423	T	W	A	0.33	1	-0.67	1	-1	0	1	0	0.555556	-0.555556	-1	0	0	0.666667	-0.666667	-1	0	0	INTRON
Gm04	46492495	A	R	G	0.33	1	-0.67	1	-1	0	1	0	0.555556	-0.555556	-1	0	0	0.666667	-0.666667	-1	0	0	INTRON
Gm04	46494711	A	W	T	0.38	1	-0.62	1	-1	0	1	0	0.5	-0.5	-1	0	0	0.625	-0.625	0	1	0	INTERGENIC
Gm04	46495089	T	K	G	0.44	0.91	-0.47	1	-1	0	1	0	0.555556	-0.555556	0	1	0	0.666667	-0.666667	0	1	0	UTR_3_PRIME
Gm04	46495090	T	Y	C	0.44	0.91	-0.47	1	-1	0	1	0	0.555556	-0.555556	0	1	0	0.666667	-0.666667	0	1	0	UTR_3_PRIME
Gm04	46498562	G	R	A	0.45	1	-0.55	1	-1	0	1	0	0.571429	-0.571429	0	1	0	0.714286	-0.714286	0	1	0	UTR_5_PRIME
Gm04	46505219	G	G	A	0.12	1	-0.88	1	-1	0	1	0	0.5	-0.5	-1	0	0	0.625	-0.625	-1	0	0	INTERGENIC
Gm04	46506944	C	M	C	0.33	0	0.33	1	-1	0	1	0	0.555556	-0.555556	0	1	0	0.666667	-0.666667	0	1	0	INTERGENIC
Gm04	46552869	C	C	T	0	1	-1	1	-1	0	1	0	0.571429	-0.571429	-1	0	0	0.714286	-0.714286	-1	0	0	NON_SYNONYMOUS_CODING
Gm04	46554593	G	K	T	0.25	1	-0.75	1	-1	0	1	0	0.5	-0.5	-1	0	0	0.6	-0.6	-1	0	0	INTRON
Gm04	46554594	G	K	T	0.25	1	-0.75	1	-1	0	1	0	0.5	-0.5	-1	0	0	0.6	-0.6	-1	0	0	INTRON
Gm04	46555433	C	Y	Y	0.45	0.85	-0.4	1	-1	0	1	0	0.454545	-0.454545	0	1	0	0.636364	-0.545455	0	1	0	SYNONYMOUS_CODING
Gm04	46559314	C	Y	Y	0.14	0.8	-0.66	1	-1	0	1	0	0.5	-0.5	-1	0	0	0.6	-0.6	-1	0	0	UTR_5_PRIME
Gm04	46559316	A	M	M	0.14	0.8	-0.66	1	-1	0	1	0	0.5	-0.5	-1	0	0	0.6	-0.6	-1	0	0	UTR_5_PRIME
Gm04	46561911	T	Y	C	0.38	1	-0.62	1	-1	0	1	0	0.5	-0.5	-1	0	0	0.625	-0.625	0	1	0	NON_SYNONYMOUS_CODING
Gm04	46562087	A	M	C	0.42	1	-0.58	1	-1	0	1	0	0.571429	-0.571429	-1	0	0	0.714286	-0.714286	0	1	0	INTRON
Gm04	46562500	A	R	G	0.43	1	-0.57	1	-1	0	1	0	0.571429	-0.571429	0	1	0	0.714286	-0.714286	0	1	0	INTRON
Gm04	46563992	A	W	T	0.4	1	-0.6	1	-1	0	1	0	0.5	-0.5	-1	0	0	0.625	-0.625	0	1	0	UTR_3_PRIME
Gm04	46567623	A	W	T	0.38	1	-0.62	1	-1	0	1	0	0.571429	-0.571429	-1	0	0	0.714286	-0.714286	0	1	0	UTR_3_PRIME
Gm04	46567741	A	R	G	0.5	1	-0.5	1	-1	0	1	0	0.571429	-0.571429	0	1	0	0.714286	-0.714286	0	1	0	UTR_3_PRIME
Gm04	46568565	T	Y	C	0.25	1	-0.75	1	-1	0	1	0	0.571429	-0.571429	-1	0	0	0.714286	-0.714286	-1	0	0	INTRON
Gm04	46568780	T	T	G	0.14	1	-0.86	1	-1	0	1	0	0.571429	-0.571429	-1	0	0	0.714286	-0.714286	-1	0	0	SYNONYMOUS_CODING
Gm04	46571475	C	C	G	0.14	0.9	-0.76	1	-1	0	1	0	0.571429	-0.571429	-1	0	0	0.714286	-0.714286	-1	0	0	INTRON
Gm04	46575716	C	Y	T	0.55	1	-0.45	1	-1	0	1	0	0.555556	-0.555556	0	1	0	0.666667	-0.666667	0	1	0	INTERGENIC
Gm04	46575775	T	W	A	0.43	1	-0.57	1	-1	0	1	0	0.571429	-0.571429	0	1	0	0.714286	-0.714286	0	1	0	INTERGENIC
Gm04	46576263	G	K	T	0.57	1	-0.43	1	-1	0	1	0	0.571429	-0.571429	0	1	0	0.714286	-0.714286	0	1	0	UTR_5_PRIME
Gm04	46576288	G	S	C	0.38	1	-0.62	1	-1	0	1	0	0.5	-0.5	-1	0	0	0.625	-0.625	0	1	0	UTR_5_PRIME
Gm04	46578662	C	Y	T	0.38	1	-0.62	1	-1	0	1	0	0.5	-0.5	-1	0	0	0.625	-0.625	0	1	0	UTR_3_PRIME
Gm04	46579501	G	R	A	0.22	1	-0.78	1	-1	0	1	0	0.555556	-0.555556	-1	0	0	0.666667	-0.666667	-1	0	0	INTERGENIC
Gm04	46580612	G	G	A	0.12	1	-0.88	1	-1	0	1	0	0.571429	-0.571429	-1	0	0	0.714286	-0.714286	-1	0	0	UTR_5_PRIME
Gm04	46582726	C	M	A	0.25	1	-0.75	1	-1	0	1	0	0.5	-0.5	-1	0	0	0.625	-0.625	-1	0	0	INTERGENIC
Gm04	46582923	T	Y	C	0.22	1	-0.78	1	-1	0	1	0	0.555556	-0.555556	-1	0	0	0.666667	-0.666667	-1	0	0	INTERGENIC
Gm04	46583569	C	Y	T	0.25	1	-0.75	1	-1	0	1	0	0.5	-0.5	-1	0	0	0.625	-0.625	-1	0	0	UTR_3_PRIME
Gm04	46586199	T	Y	C	0.57	1	-0.43	1	-1	0	1	0	0.571429	-0.571429	0	1	0	0.714286	-0.714286	0	1	0	INTRON
Gm04	46593640	T	Y	C	0.57	1	-0.43	1	-1	0	1	0	0.571429	-0.571429	0	1	0	0.714286	-0.714286	0	1	0	INTERGENIC
Gm04	46595505	T	W	A	0.25	1	-0.75	1	-1	0	1	0	0.571429	-0.571429	-1	0	0	0.714286	-0.714286	-1	0	0	INTERGENIC
Gm04	46597601	A	W	T	0.38	1	-0.62	1	-1	0	1	0	0.5	-0.5	-1	0	0	0.625	-0.625	0	1	0	INTERGENIC
Gm04	46600789	A	W	T	0.4	1	-0.6	1	-1	0	1	0	0.571429	-0.571429	-1	0	0	0.714286	-0.714286	0	1	0	INTERGENIC
Gm04	46604572	T	T	C	0.11	1	-0.89	1	-1	0	1	0	0.571429	-0.571429	-1	0	0	0.714286	-0.714286	-1	0	0	INTERGENIC
Gm04	46609450	C	Y	T	0.42	0.91	-0.49	1	-1	0	1	0	0.571429	-0.571429	0	1	0	0.714286	-0.714286	0	1	0	INTERGENIC
Gm04	46615578	C	Y	T	0.43	1	-0.57	1	-1	0	1	0	0.571429	-0.571429	0	1	0	0.714286	-0.714286	0	1	0	UTR_3_PRIME
Gm04	46615579	A	R	G	0.43	1	-0.57	1	-1	0	1	0	0.571429	-0.571429	0	1	0	0.714286	-0.714286	0	1	0	UTR_3_PRIME
Gm04	46621841	G	R	A	0.38	1	-0.62	1	-1	0	1	0	0.5	-0.5	-1	0	0	0.625	-0.625	0	1	0	INTERGENIC
Gm04	46622772	G	S	C	0.42	1	-0.58	1	-1	0	1	0	0.571429	-0.571429	-1	0	0	0.714286	-0.714286	0	1	0	INTERGENIC
Gm04	46622913	C	Y	T	0.57	1	-0.43	1	-1	0	1	0	0.571429	-0.571429	0	1	0	0.714286	-0.714286	0	1	0	INTERGENIC
Gm04	46623936	C	C	T	0	1	-1	1	-1	0	1	0	0.571429	-0.571429	-1	0	0	0.714286	-0.714286	-1	0	0	INTERGENIC
Gm04	46628434	T	W	A	0.25	1	-0.75	1	-1	0	1	0	0.5	-0.5	-1	0	0	0.625	-0.625	-1	0	0	INTERGENIC
Gm04	46628453	G	R	A	0.38	1	-0.62	1	-1	0	1	0	0.5	-0.5	-1	0	0	0.625	-0.625	0	1	0	INTERGENIC
Gm04	46629098	G	K	T	0.69	0.9	-0.21	1	-1	0	1	0	0.5	-0.5	0	1	0	0.6	-0.6	0	1	0	INTERGENIC
Gm04	46629911	C	Y	T	0.25	1	-0.75	1	-1	0	1	0	0.555556	-0.555556	-1	0	0	0.666667	-0.666667	-1	0	0	INTERGENIC
Gm04	46630333	C	M	A	0.25	1	-0.75	1	-1	0	1	0	0.571429	-0.571429	-1	0	0	0.714286	-0.714286	-1	0	0	INTERGENIC
Gm04	46634085	T	T	C	0.12	1	-0.88	1	-1	0	1	0	0.5	-0.5	-1	0	0	0.625	-0.625	-1	0	0	INTRON
Gm04	46640088	T	Y	C	0.5	1	-0.5	1	-1	0	1	0	0.5	-0.5	0	1	0	0.625	-0.625	0	1	0	INTRON
Gm04	46640139	C	Y	T	0.52	1	-0.48	1	-1	0	1	0	0.5	-0.5	0	1	0	0.6	-0.6	0	1	0	INTRON
Gm04	46642544	A	A	G	0	1	-1	1	-1	0	1	0	0.5	-0.5	-1	0	0	0.625	-0.625	-1	0	0	INTERGENIC
Gm04	46643685	C	Y	T	0.33	1	-0.67	1	-1	0	1	0	0.555556	-0.555556	-1	0	0	0.666667	-0.666667	-1	0	0	UTR_3_PRIME
Gm04	46643875	C	Y	T	0.2	1	-0.8	1	-1	0	1	0	0.5	-0.5	-1	0	0	0.6	-0.6	-1	0	0	UTR_3_PRIME
Gm04	46647096	C	Y	T	0.29	1	-0.71	1	-1	0	1	0	0.571429	-0.571429	-1	0	0	0.714286	-0.714286	0	1	0	INTERGENIC
Gm04	46647326	G	R	A	0.33	1	-0.67	1	-1	0	1	0	0.571429	-0.571429	-1	0	0	0.714286	-0.714286	0	1	0	INTERGENIC
Gm04	46648822	C	Y	T	0.62	1	-0.38	1	-1	0	1	0	0.5	-0.5	0	1	0	0.625	-0.625	0	1	0	INTRON
Gm04	46649110	C	S	G	0.57	1	-0.43	1	-1	0	1	0	0.571429	-0.571429	0	1	0	0.714286	-0.714286	0	1	0	INTRON
Gm04	46649170	A	M	C	0.5	1	-0.5	1	-1	0	1	0	0.5	-0.5	0	1	0	0.625	-0.625	0	1	0	INTRON
Gm04	46652207	A	W	T	0.5	1	-0.5	1	-1	0	1	0	0.571429	-0.571429	0	1	0	0.714286	-0.714286	0	1	0	INTERGENIC
Gm04	46653594	T	Y	C	0.3	1	-0.7	1	-1	0	1	0	0.5	-0.5	-1	0	0	0.625	-0.625	-1	0	0	INTERGENIC
Gm04	46653727	C	M	A	0.37	1	-0.63	1	-1	0	1	0	0.5	-0.5	-1	0	0	0.625	-0.625	-1	0	0	INTERGENIC
Gm04	46653811	G	R	A	0.33	1	-0.67	1	-1	0	1	0	0.571429	-0.571429	-1	0	0	0.714286	-0.714286	0	1	0	INTERGENIC
Gm04	46654291	G	K	T	0.37	1	-0.63	1	-1	0	1	0	0.461538	-0.461538	-1	0	0	0.538462	-0.538462	-1	0	0	INTERGENIC
Gm04	46655754	A	R	G	0.25	1	-0.75	1	-1	0	1	0	0.5	-0.5	-1	0	0	0.625	-0.625	-1	0	0	INTERGENIC
Gm04	46655765	C	Y	T	0.22	1	-0.78	1	-1	0	1	0	0.555556	-0.555556	-1	0	0	0.666667	-0.666667	-1	0	0	INTERGENIC
Gm04	46655828	A	R	G	0.33	1	-0.67	1	-1	0	1	0	0.555556	-0.555556	-1	0	0	0.666667	-0.666667	-1	0	0	INTERGENIC
Gm04	46659771	C	Y	T	0.45	1	-0.55	1	-1	0	1	0	0.5	-0.5	-1	0	0	0.625	-0.625	0	1	0	INTRON
Gm04	46659927	G	K	K	0.27	0.75	-0.48	1	-1	0	1	0	0.5	-0.5	0	1	0	0.625	-0.625	0	1	0	INTRON
Gm04	46661167	C	Y	T	0.29	1	-0.71	1	-1	0	1	0	0.571429	-0.571429	-1	0	0	0.714286	-0.714286	0	1	0	SYNONYMOUS_CODING
Gm04	46662458	C	M	C	0.3	0	0.3	1	-1	0	1	0	0.5	-0.5	0	1	0	0.6	-0.6	0	1	0	EXON
Gm04	46662599	T	W	A	0.33	1	-0.67	1	-1	0	1	0	0.555556	-0.555556	-1	0	0	0.666667	-0.666667	-1	0	0	NON_SYNONYMOUS_CODING
Gm04	46664311	A	R	G	0.16	1	-0.84	1	-1	0	1	0	0.571429	-0.571429	-1	0	0	0.714286	-0.714286	-1	0	0	INTERGENIC
Gm04	46665181	C	Y	T	0.57	1	-0.43	1	-1	0	1	0	0.571429	-0.571429	0	1	0	0.714286	-0.714286	0	1	0	INTERGENIC
Gm04	46665228	T	W	A	0.57	1	-0.43	1	-1	0	1	0	0.571429	-0.571429	0	1	0	0.714286	-0.714286	0	1	0	INTERGENIC
Gm04	46668631	C	Y	T	0.58	0.91	-0.33	1	-1	0	1	0	0.454545	-0.454545	0	1	0	0.636364	-0.545455	0	1	0	INTERGENIC
Gm04	46670107	G	R	A	0.25	1	-0.75	1	-1	0	1	0	0.416667	-0.416667	-1	0	0	0.583333	-0.583333	-1	0	0	INTERGENIC
Gm04	46670260	G	R	A	0.45	1	-0.55	1	-1	0	1	0	0.454545	-0.454545	-1	0	0	0.636364	-0.545455	-1	0	0	INTERGENIC
Gm04	46671367	A	R	G	0.42	1	-0.58	1	-1	0	1	0	0.571429	-0.571429	-1	0	0	0.714286	-0.714286	0	1	0	INTERGENIC
Gm04	46672191	A	R	G	0.33	1	-0.67	1	-1	0	1	0	0.555556	-0.555556	-1	0	0	0.666667	-0.666667	-1	0	0	INTERGENIC
Gm04	46672411	C	C	T	0.12	1	-0.88	1	-1	0	1	0	0.571429	-0.571429	-1	0	0	0.714286	-0.714286	-1	0	0	INTERGENIC
Gm04	46672497	C	Y	T	0.33	1	-0.67	1	-1	0	1	0	0.555556	-0.555556	-1	0	0	0.666667	-0.666667	-1	0	0	INTERGENIC
Gm04	46677698	T	W	A	0.37	1	-0.63	1	-1	0	1	0	0.5	-0.5	-1	0	0	0.625	-0.625	-1	0	0	INTERGENIC
Gm04	46677704	T	W	A	0.29	1	-0.71	1	-1	0	1	0	0.571429	-0.571429	-1	0	0	0.714286	-0.714286	0	1	0	INTERGENIC
Gm04	46678927	C	Y	T	0.54	1	-0.46	1	-1	0	1	0	0.571429	-0.571429	0	1	0	0.714286	-0.714286	0	1	0	INTERGENIC
Gm04	46681734	G	R	A	0.38	1	-0.62	1	-1	0	1	0	0.5	-0.5	-1	0	0	0.625	-0.625	0	1	0	INTRON
Gm04	46681738	G	K	T	0.38	1	-0.62	1	-1	0	1	0	0.571429	-0.571429	-1	0	0	0.714286	-0.714286	0	1	0	INTRON
Gm04	46684877	A	A	C	0	1	-1	1	-1	0	1	0	0.571429	-0.571429	-1	0	0	0.714286	-0.714286	-1	0	0	INTRON
Gm04	46687358	A	R	G	0.29	1	-0.71	1	-1	0	1	0	0.571429	-0.571429	-1	0	0	0.714286	-0.714286	0	1	0	INTRON
Gm04	46687362	T	Y	C	0.25	1	-0.75	1	-1	0	1	0	0.571429	-0.571429	-1	0	0	0.714286	-0.714286	-1	0	0	INTRON
Gm04	46694440	C	C	T	0.14	0.91	-0.77	1	-1	0	1	0	0.571429	-0.571429	-1	0	0	0.714286	-0.714286	-1	0	0	INTRON
Gm04	46696811	A	R	G	0.45	1	-0.55	1	-1	0	1	0	0.454545	-0.454545	-1	0	0	0.636364	-0.545455	-1	0	0	INTERGENIC
Gm04	46696833	C	M	A	0.36	1	-0.64	1	-1	0	1	0	0.454545	-0.454545	-1	0	0	0.636364	-0.545455	-1	0	0	INTERGENIC
Gm04	46706923	A	M	C	0.25	1	-0.75	1	-1	0	1	0	0.5	-0.5	-1	0	0	0.625	-0.625	-1	0	0	INTERGENIC
Gm04	46706980	A	W	T	0.23	1	-0.77	1	-1	0	1	0	0.454545	-0.454545	-1	0	0	0.636364	-0.545455	-1	0	0	INTERGENIC
Gm04	46707099	A	R	G	0.58	1	-0.42	1	-1	0	1	0	0.416667	-0.416667	-1	0	0	0.583333	-0.583333	0	1	0	INTERGENIC
Gm04	46707131	A	W	T	0.66	1	-0.34	1	-1	0	1	0	0.555556	-0.555556	0	1	0	0.666667	-0.666667	0	1	0	INTERGENIC
Gm04	46709421	C	C	T	0.14	1	-0.86	1	-1	0	1	0	0.571429	-0.571429	-1	0	0	0.714286	-0.714286	-1	0	0	INTERGENIC
Gm04	46711618	A	R	G	0.29	1	-0.71	1	-1	0	1	0	0.571429	-0.571429	-1	0	0	0.714286	-0.714286	0	1	0	INTERGENIC
Gm04	46714220	A	W	T	0.35	1	-0.65	1	-1	0	1	0	0.555556	-0.555556	-1	0	0	0.666667	-0.666667	0	1	0	INTERGENIC
Gm04	46718254	T	W	A	0.17	1	-0.83	1	-1	0	1	0	0.571429	-0.571429	-1	0	0	0.714286	-0.714286	-1	0	0	INTERGENIC
Gm04	46721203	C	Y	T	0.43	1	-0.57	1	-1	0	1	0	0.571429	-0.571429	0	1	0	0.714286	-0.714286	0	1	0	INTERGENIC
Gm04	46721531	C	Y	T	0.57	1	-0.43	1	-1	0	1	0	0.571429	-0.571429	0	1	0	0.714286	-0.714286	0	1	0	INTERGENIC
Gm04	46721746	C	Y	T	0.22	1	-0.78	1	-1	0	1	0	0.555556	-0.555556	-1	0	0	0.666667	-0.666667	-1	0	0	INTERGENIC
Gm04	46721852	A	A	G	0.14	1	-0.86	1	-1	0	1	0	0.571429	-0.571429	-1	0	0	0.714286	-0.714286	-1	0	0	INTERGENIC
Gm04	46722023	G	R	A	0.29	1	-0.71	1	-1	0	1	0	0.571429	-0.571429	-1	0	0	0.714286	-0.714286	0	1	0	INTERGENIC
Gm04	46722099	T	Y	C	0.29	1	-0.71	1	-1	0	1	0	0.571429	-0.571429	-1	0	0	0.714286	-0.714286	0	1	0	INTERGENIC
Gm04	46726412	C	Y	T	0.36	1	-0.64	1	-1	0	1	0	0.5	-0.5	-1	0	0	0.625	-0.625	-1	0	0	INTRON
Gm04	46727015	C	Y	T	0.43	1	-0.57	1	-1	0	1	0	0.571429	-0.571429	0	1	0	0.714286	-0.714286	0	1	0	INTRON
Gm04	46727812	C	Y	T	0.72	1	-0.28	1	-1	0	1	0	0.571429	-0.571429	0	1	0	0.714286	-0.714286	0	1	0	INTRON
Gm04	46729510	A	R	G	0.18	1	-0.82	1	-1	0	1	0	0.571429	-0.571429	-1	0	0	0.714286	-0.714286	-1	0	0	UTR_3_PRIME
Gm04	46730717	G	K	T	0.29	1	-0.71	1	-1	0	1	0	0.571429	-0.571429	-1	0	0	0.714286	-0.714286	0	1	0	INTERGENIC
Gm04	46730796	T	W	A	0.25	1	-0.75	1	-1	0	1	0	0.571429	-0.571429	-1	0	0	0.714286	-0.714286	-1	0	0	INTERGENIC
Gm04	46731593	A	M	M	0.4	0.71	-0.31	1	-1	0	1	0	0.571429	-0.571429	0	1	0	0.714286	-0.714286	0	1	0	INTERGENIC
Gm04	46734105	A	W	T	0.25	1	-0.75	1	-1	0	1	0	0.5	-0.5	-1	0	0	0.625	-0.625	-1	0	0	INTERGENIC
Gm04	46734269	C	Y	T	0.44	1	-0.56	1	-1	0	1	0	0.5	-0.5	-1	0	0	0.625	-0.625	0	1	0	UTR_3_PRIME
Gm04	46734395	A	A	G	0.12	1	-0.88	1	-1	0	1	0	0.5	-0.5	-1	0	0	0.625	-0.625	-1	0	0	UTR_3_PRIME
Gm04	46734649	G	R	A	0.57	1	-0.43	1	-1	0	1	0	0.571429	-0.571429	0	1	0	0.714286	-0.714286	0	1	0	UTR_3_PRIME
Gm04	46736649	A	W	T	0.29	0.92	-0.63	1	-1	0	1	0	0.428571	-0.428571	-1	0	0	0.571429	-0.571429	-1	0	0	UTR_5_PRIME
Gm04	46740110	G	K	T	0.33	1	-0.67	1	-1	0	1	0	0.555556	-0.555556	-1	0	0	0.666667	-0.666667	-1	0	0	INTERGENIC
Gm04	46741735	T	K	G	0.29	1	-0.71	1	-1	0	1	0	0.571429	-0.571429	-1	0	0	0.714286	-0.714286	0	1	0	INTERGENIC
Gm04	46741762	C	C	T	0.11	1	-0.89	1	-1	0	1	0	0.555556	-0.555556	-1	0	0	0.666667	-0.666667	-1	0	0	INTERGENIC
Gm04	46741819	T	Y	C	0.4	1	-0.6	1	-1	0	1	0	0.571429	-0.571429	-1	0	0	0.714286	-0.714286	0	1	0	INTERGENIC
Gm04	46743172	T	T	C	0.14	1	-0.86	1	-1	0	1	0	0.571429	-0.571429	-1	0	0	0.714286	-0.714286	-1	0	0	NON_SYNONYMOUS_CODING
Gm04	46743369	G	G	A	0.12	1	-0.88	1	-1	0	1	0	0.5	-0.5	-1	0	0	0.625	-0.625	-1	0	0	NON_SYNONYMOUS_CODING
Gm04	46744378	C	C	T	0.12	1	-0.88	1	-1	0	1	0	0.5	-0.5	-1	0	0	0.625	-0.625	-1	0	0	NON_SYNONYMOUS_CODING
Gm04	46744798	A	W	T	0.37	1	-0.63	1	-1	0	1	0	0.571429	-0.571429	-1	0	0	0.714286	-0.714286	0	1	0	INTRON
Gm04	46745016	A	A	G	0.22	1	-0.78	1	-1	0	1	0	0.555556	-0.555556	-1	0	0	0.666667	-0.666667	-1	0	0	INTRON
Gm04	46745954	C	Y	T	0.31	1	-0.69	1	-1	0	1	0	0.571429	-0.571429	-1	0	0	0.714286	-0.714286	0	1	0	INTERGENIC
Gm04	46750475	C	S	G	0.3	1	-0.7	1	-1	0	1	0	0.571429	-0.571429	-1	0	0	0.714286	-0.714286	0	1	0	INTERGENIC
Gm04	46750476	A	M	C	0.3	1	-0.7	1	-1	0	1	0	0.571429	-0.571429	-1	0	0	0.714286	-0.714286	0	1	0	INTERGENIC
Gm04	46750719	C	Y	T	0.45	1	-0.55	1	-1	0	1	0	0.5	-0.5	-1	0	0	0.625	-0.625	0	1	0	INTERGENIC
Gm04	46751179	G	R	A	0.25	1	-0.75	1	-1	0	1	0	0.571429	-0.571429	-1	0	0	0.714286	-0.714286	-1	0	0	INTERGENIC
Gm04	46756828	T	W	A	0.43	1	-0.57	1	-1	0	1	0	0.571429	-0.571429	0	1	0	0.714286	-0.714286	0	1	0	INTERGENIC
Gm04	46761955	T	K	G	0.42	1	-0.58	1	-1	0	1	0	0.571429	-0.571429	-1	0	0	0.714286	-0.714286	0	1	0	INTERGENIC
Gm04	46761966	C	S	G	0.42	1	-0.58	1	-1	0	1	0	0.571429	-0.571429	-1	0	0	0.714286	-0.714286	0	1	0	INTERGENIC
Gm04	46764195	T	K	K	0.36	0.82	-0.46	1	-1	0	1	0	0.454545	-0.454545	-1	0	0	0.636364	-0.545455	0	1	0	INTERGENIC
Gm04	46764277	C	S	G	0.27	0.91	-0.64	1	-1	0	1	0	0.454545	-0.454545	-1	0	0	0.636364	-0.545455	-1	0	0	INTERGENIC
Gm04	46764424	A	A	C	0.12	1	-0.88	1	-1	0	1	0	0.5	-0.5	-1	0	0	0.625	-0.625	-1	0	0	INTERGENIC
Gm04	46765644	A	R	G	0.29	1	-0.71	1	-1	0	1	0	0.571429	-0.571429	-1	0	0	0.714286	-0.714286	0	1	0	INTERGENIC
Gm04	46767647	A	R	G	0.71	0.92	-0.21	1	-1	0	1	0	0.571429	-0.571429	0	1	0	0.714286	-0.714286	0	1	0	INTERGENIC
Gm04	46767712	A	R	G	0.57	1	-0.43	1	-1	0	1	0	0.571429	-0.571429	0	1	0	0.714286	-0.714286	0	1	0	INTERGENIC
Gm04	46770730	A	W	T	0.25	1	-0.75	1	-1	0	1	0	0.5	-0.5	-1	0	0	0.625	-0.625	-1	0	0	INTERGENIC
Gm04	46770794	A	W	T	0.25	1	-0.75	1	-1	0	1	0	0.5	-0.5	-1	0	0	0.6	-0.6	-1	0	0	INTERGENIC
Gm04	46770961	A	W	T	0.33	1	-0.67	1	-1	0	1	0	0.555556	-0.555556	-1	0	0	0.666667	-0.666667	-1	0	0	INTRON
Gm04	46770980	A	M	C	0.37	1	-0.63	1	-1	0	1	0	0.5	-0.5	-1	0	0	0.625	-0.625	-1	0	0	INTRON
Gm04	46773094	A	A	G	0.2	1	-0.8	1	-1	0	1	0	0.5	-0.5	-1	0	0	0.6	-0.6	-1	0	0	NON_SYNONYMOUS_CODING
Gm04	46774493	G	S	C	0.36	1	-0.64	1	-1	0	1	0	0.5	-0.5	-1	0	0	0.625	-0.625	-1	0	0	INTERGENIC
Gm04	46774560	C	Y	T	0.22	1	-0.78	1	-1	0	1	0	0.571429	-0.571429	-1	0	0	0.714286	-0.714286	-1	0	0	INTERGENIC
Gm04	46776793	C	Y	T	0.22	1	-0.78	1	-1	0	1	0	0.5	-0.5	-1	0	0	0.625	-0.625	-1	0	0	UTR_3_PRIME
Gm04	46777120	G	K	T	0.36	1	-0.64	1	-1	0	1	0	0.5	-0.5	-1	0	0	0.625	-0.625	-1	0	0	NON_SYNONYMOUS_CODING
Gm04	46777125	C	M	A	0.4	0.9	-0.5	1	-1	0	1	0	0.5	-0.5	0	1	0	0.6	-0.6	0	1	0	NON_SYNONYMOUS_CODING
Gm04	46780224	G	S	C	0.43	0.92	-0.49	1	-1	0	1	0	0.571429	-0.571429	0	1	0	0.714286	-0.714286	0	1	0	INTERGENIC
Gm04	46781592	T	K	G	0.29	1	-0.71	1	-1	0	1	0	0.571429	-0.571429	-1	0	0	0.714286	-0.714286	0	1	0	INTERGENIC
Gm04	46782268	C	M	A	0.62	1	-0.38	1	-1	0	1	0	0.571429	-0.571429	0	1	0	0.714286	-0.714286	0	1	0	INTERGENIC
Gm04	46784117	G	R	A	0.31	1	-0.69	1	-1	0	1	0	0.571429	-0.571429	-1	0	0	0.714286	-0.714286	0	1	0	SYNONYMOUS_CODING
Gm04	46786809	C	S	G	0.5	1	-0.5	1	-1	0	1	0	0.571429	-0.571429	0	1	0	0.714286	-0.714286	0	1	0	INTERGENIC
Gm04	46788092	C	Y	T	0.44	1	-0.56	1	-1	0	1	0	0.571429	-0.571429	0	1	0	0.714286	-0.714286	0	1	0	INTERGENIC
Gm04	46788738	G	K	T	0.57	1	-0.43	1	-1	0	1	0	0.571429	-0.571429	0	1	0	0.714286	-0.714286	0	1	0	INTERGENIC
Gm04	46796462	G	S	C	0.54	1	-0.46	1	-1	0	1	0	0.571429	-0.571429	0	1	0	0.714286	-0.714286	0	1	0	INTERGENIC
Gm04	46802935	G	R	A	0.38	1	-0.62	1	-1	0	1	0	0.555556	-0.555556	-1	0	0	0.666667	-0.666667	0	1	0	INTERGENIC
Gm04	46802955	T	W	A	0.36	1	-0.64	1	-1	0	1	0	0.555556	-0.555556	-1	0	0	0.666667	-0.666667	0	1	0	INTERGENIC
Gm04	46803023	G	R	A	0.36	1	-0.64	1	-1	0	1	0	0.571429	-0.571429	-1	0	0	0.714286	-0.714286	0	1	0	INTERGENIC
Gm04	46808583	T	T	C	0.12	1	-0.88	1	-1	0	1	0	0.571429	-0.571429	-1	0	0	0.714286	-0.714286	-1	0	0	INTRON
Gm04	46810292	A	R	G	0.25	1	-0.75	1	-1	0	1	0	0.5	-0.5	-1	0	0	0.625	-0.625	-1	0	0	INTERGENIC
Gm04	46814206	T	Y	C	0.33	1	-0.67	1	-1	0	1	0	0.5	-0.5	-1	0	0	0.6	-0.6	-1	0	0	INTRON
Gm04	46816741	G	G	A	0.12	1	-0.88	1	-1	0	1	0	0.5	-0.5	-1	0	0	0.625	-0.625	-1	0	0	INTRON
Gm04	46821670	T	T	C	0.1	1	-0.9	1	-1	0	1	0	0.571429	-0.571429	-1	0	0	0.714286	-0.714286	-1	0	0	INTRON
Gm04	46821892	G	S	C	0.3	1	-0.7	1	-1	0	1	0	0.571429	-0.571429	-1	0	0	0.714286	-0.714286	0	1	0	INTRON
Gm04	46823958	G	R	A	0.25	1	-0.75	1	-1	0	1	0	0.571429	-0.571429	-1	0	0	0.714286	-0.714286	-1	0	0	INTERGENIC
Gm04	46824051	A	R	G	0.33	1	-0.67	1	-1	0	1	0	0.555556	-0.555556	-1	0	0	0.666667	-0.666667	-1	0	0	INTERGENIC
Gm04	46824061	T	Y	C	0.4	1	-0.6	1	-1	0	1	0	0.555556	-0.555556	-1	0	0	0.666667	-0.666667	0	1	0	INTERGENIC
Gm04	46824108	A	R	G	0.45	1	-0.55	1	-1	0	1	0	0.5	-0.5	-1	0	0	0.625	-0.625	0	1	0	INTERGENIC
Gm04	46824501	C	Y	T	0.5	1	-0.5	1	-1	0	1	0	0.5	-0.5	0	1	0	0.625	-0.625	0	1	0	INTERGENIC
Gm04	46825172	A	R	G	0.5	1	-0.5	1	-1	0	1	0	0.571429	-0.571429	0	1	0	0.714286	-0.714286	0	1	0	INTERGENIC
Gm04	46825474	G	S	C	0.38	1	-0.62	1	-1	0	1	0	0.5	-0.5	-1	0	0	0.625	-0.625	0	1	0	INTERGENIC
Gm04	46826020	A	A	G	0.11	1	-0.89	1	-1	0	1	0	0.555556	-0.555556	-1	0	0	0.666667	-0.666667	-1	0	0	INTERGENIC
Gm04	46836180	G	R	A	0.25	1	-0.75	1	-1	0	1	0	0.5	-0.5	-1	0	0	0.625	-0.625	-1	0	0	INTRON
Gm04	46839542	A	A	G	0.29	1	-0.71	1	-1	0	1	0	0.571429	-0.571429	-1	0	0	0.714286	-0.714286	0	1	0	INTERGENIC
Gm04	46842486	C	Y	T	0.55	1	-0.45	1	-1	0	1	0	0.555556	-0.555556	0	1	0	0.666667	-0.666667	0	1	0	INTERGENIC
Gm04	46844433	G	K	T	0.5	1	-0.5	1	-1	0	1	0	0.5	-0.5	0	1	0	0.625	-0.625	0	1	0	INTERGENIC
Gm04	46845417	G	G	T	0.14	1	-0.86	1	-1	0	1	0	0.571429	-0.571429	-1	0	0	0.714286	-0.714286	-1	0	0	INTERGENIC
Gm04	46848969	A	W	T	0.33	1	-0.67	1	-1	0	1	0	0.5	-0.5	-1	0	0	0.625	-0.625	-1	0	0	INTERGENIC
Gm04	46850110	T	Y	Y	0.44	0.37	0.07	1	-1	0	1	0	0.5	-0.5	0	1	0	0.625	-0.625	0	1	0	NON_SYNONYMOUS_CODING
Gm04	46853089	G	R	A	0.27	1	-0.73	1	-1	0	1	0	0.571429	-0.571429	-1	0	0	0.714286	-0.714286	-1	0	0	INTERGENIC
Gm04	46856985	G	G	A	0	1	-1	1	-1	0	1	0	0.571429	-0.571429	-1	0	0	0.714286	-0.714286	-1	0	0	INTERGENIC
Gm04	46857072	G	G	A	0	1	-1	1	-1	0	1	0	0.571429	-0.571429	-1	0	0	0.714286	-0.714286	-1	0	0	INTERGENIC
Gm04	46862929	G	R	A	0.71	1	-0.29	1	-1	0	1	0	0.571429	-0.571429	0	1	0	0.714286	-0.714286	0	1	0	INTERGENIC
Gm04	46862932	G	K	T	0.71	1	-0.29	1	-1	0	1	0	0.571429	-0.571429	0	1	0	0.714286	-0.714286	0	1	0	INTERGENIC
Gm04	46869301	A	M	C	0.5	1	-0.5	1	-1	0	1	0	0.5	-0.5	0	1	0	0.625	-0.625	0	1	0	UTR_3_PRIME
Gm04	46869756	G	G	A	0	1	-1	1	-1	0	1	0	0.571429	-0.571429	-1	0	0	0.714286	-0.714286	-1	0	0	UTR_3_PRIME
Gm04	46871708	G	K	T	0.38	1	-0.62	1	-1	0	1	0	0.5	-0.5	-1	0	0	0.625	-0.625	0	1	0	INTRON
Gm04	46873023	T	K	G	0.29	1	-0.71	1	-1	0	1	0	0.571429	-0.571429	-1	0	0	0.714286	-0.714286	0	1	0	NON_SYNONYMOUS_CODING
Gm04	46880532	T	T	C	0	1	-1	1	-1	0	1	0	0.571429	-0.571429	-1	0	0	0.714286	-0.714286	-1	0	0	INTRON
Gm04	46880868	T	T	C	0.14	1	-0.86	1	-1	0	1	0	0.571429	-0.571429	-1	0	0	0.714286	-0.714286	-1	0	0	INTRON
Gm04	46882545	T	T	A	0.09	1	-0.91	1	-1	0	1	0	0.454545	-0.454545	-1	0	0	0.636364	-0.545455	-1	0	0	UTR_3_PRIME
Gm04	46883948	G	R	A	0.43	1	-0.57	1	-1	0	1	0	0.571429	-0.571429	0	1	0	0.714286	-0.714286	0	1	0	INTERGENIC
Gm04	46890175	C	M	A	0.44	1	-0.56	1	-1	0	1	0	0.5	-0.5	-1	0	0	0.625	-0.625	0	1	0	INTERGENIC
Gm04	46890352	A	R	G	0.25	1	-0.75	1	-1	0	1	0	0.5	-0.5	-1	0	0	0.625	-0.625	-1	0	0	INTERGENIC
Gm04	46890631	T	Y	Y	0.23	0.71	-0.48	1	-1	0	1	0	0.571429	-0.571429	0	1	0	0.714286	-0.714286	0	1	0	INTERGENIC
Gm04	46894830	C	Y	T	0.62	1	-0.38	1	-1	0	1	0	0.5	-0.5	0	1	0	0.625	-0.625	0	1	0	INTRON
Gm04	46895040	T	W	A	0.43	1	-0.57	1	-1	0	1	0	0.571429	-0.571429	0	1	0	0.714286	-0.714286	0	1	0	NON_SYNONYMOUS_CODING
Gm04	46897835	A	A	T	0.14	1	-0.86	1	-1	0	1	0	0.571429	-0.571429	-1	0	0	0.714286	-0.714286	-1	0	0	INTERGENIC
Gm04	46897872	A	M	C	0.27	1	-0.73	1	-1	0	1	0	0.571429	-0.571429	-1	0	0	0.714286	-0.714286	-1	0	0	INTERGENIC
Gm04	46900744	G	K	T	0.37	1	-0.63	1	-1	0	1	0	0.5	-0.5	-1	0	0	0.625	-0.625	-1	0	0	INTERGENIC
Gm04	46903384	G	K	T	0.25	1	-0.75	1	-1	0	1	0	0.571429	-0.571429	-1	0	0	0.714286	-0.714286	-1	0	0	INTRON
Gm04	46903732	A	R	G	0.33	1	-0.67	1	-1	0	1	0	0.555556	-0.555556	-1	0	0	0.666667	-0.666667	-1	0	0	INTRON
Gm04	46903901	G	R	A	0.33	1	-0.67	1	-1	0	1	0	0.5	-0.5	-1	0	0	0.625	-0.625	-1	0	0	INTRON
Gm04	46909773	G	G	T	0.14	1	-0.86	1	-1	0	1	0	0.571429	-0.571429	-1	0	0	0.714286	-0.714286	-1	0	0	INTERGENIC
Gm04	46910045	G	R	A	0.45	1	-0.55	1	-1	0	1	0	0.5	-0.5	-1	0	0	0.6	-0.6	0	1	0	UTR_3_PRIME
Gm04	46911245	T	T	C	0	1	-1	1	-1	0	1	0	0.571429	-0.571429	-1	0	0	0.714286	-0.714286	-1	0	0	INTRON
Gm04	46911689	T	T	C	0.14	1	-0.86	1	-1	0	1	0	0.571429	-0.571429	-1	0	0	0.714286	-0.714286	-1	0	0	INTRON
Gm04	46972621	T	Y	C	0.25	1	-0.75	1	-1	0	1	0	0.5	-0.5	-1	0	0	0.625	-0.625	-1	0	0	SYNONYMOUS_CODING
Gm04	46990519	C	M	C	0.33	0	0.33	1	-1	0	1	0	0.571429	-0.571429	0	1	0	0.714286	-0.714286	0	1	0	INTERGENIC
Gm04	47030321	T	T	C	0.14	1	-0.86	1	-1	0	1	0	0.571429	-0.571429	-1	0	0	0.714286	-0.714286	-1	0	0	INTERGENIC
Gm04	47035678	A	W	T	0.43	1	-0.57	1	-1	0	1	0	0.571429	-0.571429	0	1	0	0.714286	-0.714286	0	1	0	INTERGENIC
Gm04	47035722	A	R	G	0.43	1	-0.57	1	-1	0	1	0	0.571429	-0.571429	0	1	0	0.714286	-0.714286	0	1	0	INTERGENIC
Gm04	47035875	A	R	G	0.55	1	-0.45	1	-1	0	1	0	0.571429	-0.571429	0	1	0	0.714286	-0.714286	0	1	0	INTERGENIC
Gm04	47037729	C	S	G	0.67	1	-0.33	1	-1	0	1	0	0.571429	-0.571429	0	1	0	0.714286	-0.714286	0	1	0	INTERGENIC
Gm04	47038031	C	Y	T	0.38	1	-0.62	1	-1	0	1	0	0.5	-0.5	-1	0	0	0.625	-0.625	0	1	0	INTERGENIC
Gm04	47038053	G	K	T	0.57	1	-0.43	1	-1	0	1	0	0.571429	-0.571429	0	1	0	0.714286	-0.714286	0	1	0	INTERGENIC
Gm04	47038118	G	R	A	0.3	1	-0.7	1	-1	0	1	0	0.571429	-0.571429	-1	0	0	0.714286	-0.714286	0	1	0	INTERGENIC
Gm04	47038160	G	R	A	0.3	1	-0.7	1	-1	0	1	0	0.571429	-0.571429	-1	0	0	0.714286	-0.714286	0	1	0	INTERGENIC
Gm04	47039357	A	W	T	0.5	0.91	-0.41	1	-1	0	1	0	0.5	-0.5	0	1	0	0.6	-0.6	0	1	0	INTERGENIC
Gm04	47042055	A	R	G	0.25	1	-0.75	1	-1	0	1	0	0.571429	-0.571429	-1	0	0	0.714286	-0.714286	-1	0	0	INTERGENIC
Gm04	47045172	G	S	C	0.6	1	-0.4	1	-1	0	1	0	0.5	-0.5	0	1	0	0.6	-0.6	0	1	0	INTERGENIC
Gm04	47046481	G	G	A	0.12	1	-0.88	1	-1	0	1	0	0.5	-0.5	-1	0	0	0.625	-0.625	-1	0	0	INTERGENIC
Gm04	47049428	G	R	A	0.33	1	-0.67	1	-1	0	1	0	0.5	-0.5	-1	0	0	0.625	-0.625	-1	0	0	INTERGENIC
Gm04	47050201	T	Y	C	0.38	1	-0.62	1	-1	0	1	0	0.571429	-0.571429	-1	0	0	0.714286	-0.714286	0	1	0	INTERGENIC
Gm04	47051096	A	M	C	0.29	1	-0.71	1	-1	0	1	0	0.571429	-0.571429	-1	0	0	0.714286	-0.714286	0	1	0	INTERGENIC
Gm04	47056577	A	A	G	0.11	1	-0.89	1	-1	0	1	0	0.571429	-0.571429	-1	0	0	0.714286	-0.714286	-1	0	0	INTERGENIC
Gm04	47056660	C	Y	T	0.29	1	-0.71	1	-1	0	1	0	0.555556	-0.555556	-1	0	0	0.666667	-0.666667	-1	0	0	INTERGENIC
Gm04	47056695	G	R	A	0.33	1	-0.67	1	-1	0	1	0	0.555556	-0.555556	-1	0	0	0.666667	-0.666667	-1	0	0	INTERGENIC
Gm04	47064930	G	R	A	0.42	1	-0.58	1	-1	0	1	0	0.5	-0.5	-1	0	0	0.625	-0.625	0	1	0	INTERGENIC
Gm04	47068311	T	W	A	0.75	1	-0.25	1	-1	0	1	0	0.5	-0.5	0	1	0	0.625	-0.625	0	1	0	INTERGENIC
Gm04	47068364	T	Y	C	0.67	1	-0.33	1	-1	0	1	0	0.571429	-0.571429	0	1	0	0.714286	-0.714286	0	1	0	INTERGENIC
Gm04	47069079	A	W	T	0.22	1	-0.78	1	-1	0	1	0	0.571429	-0.571429	-1	0	0	0.714286	-0.714286	-1	0	0	INTERGENIC
Gm04	47070397	C	C	A	0.11	1	-0.89	1	-1	0	1	0	0.571429	-0.571429	-1	0	0	0.714286	-0.714286	-1	0	0	INTERGENIC
Gm04	47071350	T	Y	C	0.3	1	-0.7	1	-1	0	1	0	0.416667	-0.416667	-1	0	0	0.583333	-0.583333	-1	0	0	INTERGENIC
Gm04	47072210	C	Y	T	0.42	1	-0.58	1	-1	0	1	0	0.571429	-0.571429	-1	0	0	0.714286	-0.714286	0	1	0	INTERGENIC
Gm04	47075841	G	K	T	0.25	1	-0.75	1	-1	0	1	0	0.5	-0.5	-1	0	0	0.625	-0.625	-1	0	0	INTERGENIC
Gm04	47080654	C	Y	T	0.38	1	-0.62	1	-1	0	1	0	0.5	-0.5	-1	0	0	0.625	-0.625	0	1	0	INTERGENIC
Gm04	47080695	C	M	A	0.43	1	-0.57	1	-1	0	1	0	0.571429	-0.571429	0	1	0	0.714286	-0.714286	0	1	0	INTERGENIC
Gm04	47083005	T	Y	C	0.44	1	-0.56	1	-1	0	1	0	0.555556	-0.555556	-1	0	0	0.666667	-0.666667	0	1	0	NON_SYNONYMOUS_CODING
Gm04	47083932	T	K	G	0.5	1	-0.5	1	-1	0	1	0	0.5	-0.5	0	1	0	0.625	-0.625	0	1	0	INTRON
Gm04	47084197	G	K	T	0.28	1	-0.72	1	-1	0	1	0	0.5	-0.5	-1	0	0	0.625	-0.625	-1	0	0	INTRON
Gm04	47084268	T	Y	C	0.31	1	-0.69	1	-1	0	1	0	0.5	-0.5	-1	0	0	0.625	-0.625	-1	0	0	NON_SYNONYMOUS_CODING
Gm04	47084968	T	W	A	0.25	1	-0.75	1	-1	0	1	0	0.5	-0.5	-1	0	0	0.625	-0.625	-1	0	0	SYNONYMOUS_CODING
Gm04	47086600	C	M	M	0.29	0.75	-0.46	1	-1	0	1	0	0.571429	-0.571429	0	1	0	0.714286	-0.714286	0	1	0	INTERGENIC
Gm04	47088195	A	R	G	0.5	1	-0.5	1	-1	0	1	0	0.571429	-0.571429	0	1	0	0.714286	-0.714286	0	1	0	INTERGENIC
Gm04	47091591	A	A	C	0.14	1	-0.86	1	-1	0	1	0	0.571429	-0.571429	-1	0	0	0.714286	-0.714286	-1	0	0	INTERGENIC
Gm04	47091898	T	W	A	0.45	1	-0.55	1	-1	0	1	0	0.5	-0.5	-1	0	0	0.625	-0.625	0	1	0	INTERGENIC
Gm04	47093577	G	R	A	0.54	1	-0.46	1	-1	0	1	0	0.571429	-0.571429	0	1	0	0.714286	-0.714286	0	1	0	INTERGENIC
Gm04	47093739	G	R	A	0.46	1	-0.54	1	-1	0	1	0	0.555556	-0.555556	0	1	0	0.666667	-0.666667	0	1	0	INTERGENIC
Gm04	47095422	A	R	G	0.29	1	-0.71	1	-1	0	1	0	0.571429	-0.571429	-1	0	0	0.714286	-0.714286	0	1	0	INTERGENIC
Gm04	47095546	C	M	A	0.29	1	-0.71	1	-1	0	1	0	0.571429	-0.571429	-1	0	0	0.714286	-0.714286	0	1	0	INTERGENIC
Gm04	47096829	G	R	A	0.75	1	-0.25	1	-1	0	1	0	0.5	-0.5	0	1	0	0.625	-0.625	0	1	0	INTRON
Gm04	47097862	G	R	A	0.29	1	-0.71	1	-1	0	1	0	0.571429	-0.571429	-1	0	0	0.714286	-0.714286	0	1	0	INTRON
Gm04	47104344	C	Y	T	0.41	1	-0.59	1	-1	0	1	0	0.555556	-0.555556	-1	0	0	0.666667	-0.666667	0	1	0	INTERGENIC
Gm04	47104788	G	R	A	0.36	1	-0.64	1	-1	0	1	0	0.555556	-0.555556	-1	0	0	0.666667	-0.666667	0	1	0	INTERGENIC
Gm04	47104833	G	R	A	0.38	1	-0.62	1	-1	0	1	0	0.5	-0.5	-1	0	0	0.625	-0.625	0	1	0	INTERGENIC
Gm04	47110535	A	W	T	0.25	1	-0.75	1	-1	0	1	0	0.5	-0.5	-1	0	0	0.625	-0.625	-1	0	0	INTERGENIC
Gm04	47187426	C	M	A	0.42	1	-0.58	1	-1	0	1	0	0.571429	-0.571429	-1	0	0	0.714286	-0.714286	0	1	0	INTERGENIC
Gm04	47189953	T	Y	C	0.22	1	-0.78	1	-1	0	1	0	0.5	-0.5	-1	0	0	0.625	-0.625	-1	0	0	INTERGENIC
Gm04	47190286	T	T	C	0.11	1	-0.89	1	-1	0	1	0	0.555556	-0.555556	-1	0	0	0.666667	-0.666667	-1	0	0	INTERGENIC
Gm04	47190330	C	C	T	0.12	1	-0.88	1	-1	0	1	0	0.5	-0.5	-1	0	0	0.625	-0.625	-1	0	0	INTERGENIC
Gm04	47195620	T	K	G	0.2	1	-0.8	1	-1	0	1	0	0.5	-0.5	-1	0	0	0.6	-0.6	-1	0	0	NON_SYNONYMOUS_CODING
Gm04	47201321	C	M	A	0.38	1	-0.62	1	-1	0	1	0	0.5	-0.5	-1	0	0	0.625	-0.625	0	1	0	UTR_3_PRIME
Gm04	47201445	C	S	G	0.3	1	-0.7	1	-1	0	1	0	0.555556	-0.555556	-1	0	0	0.666667	-0.666667	-1	0	0	UTR_3_PRIME
Gm04	47201679	A	R	G	0.38	1	-0.62	1	-1	0	1	0	0.5	-0.5	-1	0	0	0.625	-0.625	0	1	0	NON_SYNONYMOUS_CODING
Gm04	47201876	G	R	A	0.27	1	-0.73	1	-1	0	1	0	0.454545	-0.454545	-1	0	0	0.636364	-0.545455	-1	0	0	INTRON
Gm04	47202851	T	Y	C	0.54	0.88	-0.34	1	-1	0	1	0	0.5	-0.5	0	1	0	0.625	-0.625	0	1	0	SYNONYMOUS_CODING
Gm04	47203797	A	W	T	0.25	1	-0.75	1	-1	0	1	0	0.571429	-0.571429	-1	0	0	0.714286	-0.714286	-1	0	0	INTRON
Gm04	47206286	T	Y	C	0.57	1	-0.43	1	-1	0	1	0	0.571429	-0.571429	0	1	0	0.714286	-0.714286	0	1	0	INTERGENIC
Gm04	47206526	A	W	T	0.29	1	-0.71	1	-1	0	1	0	0.571429	-0.571429	-1	0	0	0.714286	-0.714286	0	1	0	INTERGENIC
Gm04	47207509	A	R	G	0.22	1	-0.78	1	-1	0	1	0	0.555556	-0.555556	-1	0	0	0.666667	-0.666667	-1	0	0	INTERGENIC
Gm04	47207553	A	R	G	0.42	1	-0.58	1	-1	0	1	0	0.571429	-0.571429	-1	0	0	0.714286	-0.714286	0	1	0	INTERGENIC
Gm04	47211346	A	A	G	0	1	-1	1	-1	0	1	0	0.5	-0.5	-1	0	0	0.625	-0.625	-1	0	0	INTERGENIC
Gm04	47211429	T	T	C	0	1	-1	1	-1	0	1	0	0.571429	-0.571429	-1	0	0	0.714286	-0.714286	-1	0	0	INTERGENIC
Gm04	47211651	T	Y	C	0.6	1	-0.4	1	-1	0	1	0	0.571429	-0.571429	0	1	0	0.714286	-0.714286	0	1	0	INTERGENIC
Gm04	47218154	G	K	T	0.62	1	-0.38	1	-1	0	1	0	0.5	-0.5	0	1	0	0.625	-0.625	0	1	0	INTRON
Gm04	47222011	T	T	C	0	1	-1	1	-1	0	1	0	0.416667	-0.416667	-1	0	0	0.583333	-0.583333	-1	0	0	INTRON
Gm04	47222035	G	G	A	0.08	1	-0.92	1	-1	0	1	0	0.454545	-0.454545	-1	0	0	0.636364	-0.545455	-1	0	0	INTRON
Gm04	47222233	T	T	C	0.14	1	-0.86	1	-1	0	1	0	0.571429	-0.571429	-1	0	0	0.714286	-0.714286	-1	0	0	SYNONYMOUS_CODING
Gm04	47224233	A	R	G	0.27	1	-0.73	1	-1	0	1	0	0.454545	-0.454545	-1	0	0	0.636364	-0.545455	-1	0	0	INTRON
Gm04	47226735	T	T	A	0	1	-1	1	-1	0	1	0	0.571429	-0.571429	-1	0	0	0.714286	-0.714286	-1	0	0	INTERGENIC
Gm04	47233551	A	W	T	0.38	0.92	-0.54	1	-1	0	1	0	0.5	-0.5	-1	0	0	0.625	-0.625	0	1	0	NON_SYNONYMOUS_CODING
Gm04	47242412	C	Y	T	0.8	1	-0.2	1	-1	0	1	0	0.555556	-0.555556	0	1	0	0.666667	-0.666667	0	1	0	UTR_3_PRIME
Gm04	47246377	C	Y	T	0.4	1	-0.6	1	-1	0	1	0	0.5	-0.5	-1	0	0	0.6	-0.6	0	1	0	INTRON
Gm04	47248223	A	W	T	0.43	1	-0.57	1	-1	0	1	0	0.571429	-0.571429	0	1	0	0.714286	-0.714286	0	1	0	INTRON
Gm04	47305724	C	S	G	0.27	1	-0.73	1	-1	0	1	0	0.454545	-0.454545	-1	0	0	0.636364	-0.545455	-1	0	0	INTERGENIC
Gm04	47305900	T	W	A	0.36	1	-0.64	1	-1	0	1	0	0.555556	-0.555556	-1	0	0	0.666667	-0.666667	0	1	0	INTERGENIC
Gm04	47310142	C	Y	T	0.33	1	-0.67	1	-1	0	1	0	0.5	-0.5	-1	0	0	0.6	-0.6	-1	0	0	INTERGENIC
Gm04	47315440	G	R	A	0.67	1	-0.33	1	-1	0	1	0	0.555556	-0.555556	0	1	0	0.666667	-0.666667	0	1	0	INTERGENIC
Gm04	47315856	G	S	C	0.5	1	-0.5	1	-1	0	1	0	0.5	-0.5	0	1	0	0.6	-0.6	0	1	0	INTERGENIC
Gm04	47316148	T	T	C	0	1	-1	1	-1	0	1	0	0.571429	-0.571429	-1	0	0	0.714286	-0.714286	-1	0	0	INTERGENIC
Gm04	47316267	G	G	A	0.14	1	-0.86	1	-1	0	1	0	0.571429	-0.571429	-1	0	0	0.714286	-0.714286	-1	0	0	INTERGENIC
Gm04	47316318	A	W	T	0.29	1	-0.71	1	-1	0	1	0	0.571429	-0.571429	-1	0	0	0.714286	-0.714286	0	1	0	INTERGENIC
Gm04	47316495	G	R	A	0.27	1	-0.73	1	-1	0	1	0	0.5	-0.5	-1	0	0	0.6	-0.6	-1	0	0	INTERGENIC
Gm04	47317028	G	R	A	0.29	1	-0.71	1	-1	0	1	0	0.571429	-0.571429	-1	0	0	0.714286	-0.714286	0	1	0	INTERGENIC
Gm04	47318461	T	W	A	0.29	1	-0.71	1	-1	0	1	0	0.571429	-0.571429	-1	0	0	0.714286	-0.714286	0	1	0	INTERGENIC
Gm04	47318518	T	K	G	0.29	1	-0.71	1	-1	0	1	0	0.571429	-0.571429	-1	0	0	0.714286	-0.714286	0	1	0	INTERGENIC
Gm04	47321386	A	R	G	0.46	1	-0.54	1	-1	0	1	0	0.416667	-0.416667	-1	0	0	0.583333	-0.583333	0	1	0	INTRON
Gm04	47324024	A	R	G	0.22	1	-0.78	1	-1	0	1	0	0.571429	-0.571429	-1	0	0	0.714286	-0.714286	-1	0	0	INTERGENIC
Gm04	47324294	A	R	G	0.44	1	-0.56	1	-1	0	1	0	0.5	-0.5	-1	0	0	0.625	-0.625	0	1	0	INTERGENIC
Gm04	47329169	C	Y	T	0.29	1	-0.71	1	-1	0	1	0	0.571429	-0.571429	-1	0	0	0.714286	-0.714286	0	1	0	INTERGENIC
Gm04	47329228	C	Y	T	0.23	1	-0.77	1	-1	0	1	0	0.454545	-0.454545	-1	0	0	0.636364	-0.545455	-1	0	0	INTERGENIC
Gm04	47329307	G	R	A	0.17	1	-0.83	1	-1	0	1	0	0.571429	-0.571429	-1	0	0	0.714286	-0.714286	-1	0	0	INTERGENIC
Gm04	47330134	A	M	C	0.3	1	-0.7	1	-1	0	1	0	0.571429	-0.571429	-1	0	0	0.714286	-0.714286	0	1	0	INTERGENIC
Gm04	47330140	A	R	G	0.4	1	-0.6	1	-1	0	1	0	0.571429	-0.571429	-1	0	0	0.714286	-0.714286	0	1	0	INTERGENIC
Gm04	47331426	A	R	G	0.44	1	-0.56	1	-1	0	1	0	0.555556	-0.555556	-1	0	0	0.666667	-0.666667	0	1	0	INTERGENIC
Gm04	47340743	T	W	A	0.25	1	-0.75	1	-1	0	1	0	0.5	-0.5	-1	0	0	0.625	-0.625	-1	0	0	INTERGENIC
Gm04	47341561	C	Y	T	0.25	1	-0.75	1	-1	0	1	0	0.5	-0.5	-1	0	0	0.625	-0.625	-1	0	0	INTERGENIC
Gm04	47341572	T	Y	C	0.25	1	-0.75	1	-1	0	1	0	0.571429	-0.571429	-1	0	0	0.714286	-0.714286	-1	0	0	INTERGENIC
Gm04	47341672	T	Y	C	0.29	1	-0.71	1	-1	0	1	0	0.571429	-0.571429	-1	0	0	0.714286	-0.714286	0	1	0	INTERGENIC
Gm04	47342058	A	W	T	0.29	1	-0.71	1	-1	0	1	0	0.571429	-0.571429	-1	0	0	0.714286	-0.714286	0	1	0	INTERGENIC
Gm04	47342812	G	G	A	0.11	1	-0.89	1	-1	0	1	0	0.555556	-0.555556	-1	0	0	0.666667	-0.666667	-1	0	0	INTERGENIC
Gm04	47343242	T	W	A	0.2	1	-0.8	1	-1	0	1	0	0.5	-0.5	-1	0	0	0.625	-0.625	-1	0	0	INTERGENIC
Gm04	47343302	A	W	T	0.2	1	-0.8	1	-1	0	1	0	0.555556	-0.555556	-1	0	0	0.666667	-0.666667	-1	0	0	INTERGENIC
Gm04	47344192	T	T	G	0.12	1	-0.88	1	-1	0	1	0	0.571429	-0.571429	-1	0	0	0.714286	-0.714286	-1	0	0	INTERGENIC
Gm04	47346260	T	K	G	0.58	1	-0.42	1	-1	0	1	0	0.571429	-0.571429	0	1	0	0.714286	-0.714286	0	1	0	INTRON
Gm04	47348018	G	K	T	0.62	1	-0.38	1	-1	0	1	0	0.5	-0.5	0	1	0	0.625	-0.625	0	1	0	NON_SYNONYMOUS_CODING
Gm04	47349117	G	R	A	0.38	1	-0.62	1	-1	0	1	0	0.571429	-0.571429	-1	0	0	0.714286	-0.714286	0	1	0	SYNONYMOUS_CODING
Gm04	47349967	C	T	T	0.86	1	-0.14	1	-1	0	1	0	0.571429	-0.571429	0	1	0	0.714286	-0.714286	0	1	0	UTR_3_PRIME
Gm04	47350020	G	R	A	0.44	1	-0.56	1	-1	0	1	0	0.555556	-0.555556	-1	0	0	0.666667	-0.666667	0	1	0	UTR_3_PRIME
Gm04	47351512	A	W	T	0.46	1	-0.54	1	-1	0	1	0	0.5	-0.5	-1	0	0	0.6	-0.6	0	1	0	INTERGENIC
Gm04	47353516	A	M	C	0.29	1	-0.71	1	-1	0	1	0	0.571429	-0.571429	-1	0	0	0.714286	-0.714286	0	1	0	INTERGENIC
Gm04	47357497	T	T	C	0.14	1	-0.86	1	-1	0	1	0	0.571429	-0.571429	-1	0	0	0.714286	-0.714286	-1	0	0	UTR_5_PRIME
Gm04	47367521	A	R	G	0.29	1	-0.71	1	-1	0	1	0	0.571429	-0.571429	-1	0	0	0.714286	-0.714286	0	1	0	INTRON
Gm04	47370835	G	R	A	0.43	1	-0.57	1	-1	0	1	0	0.571429	-0.571429	0	1	0	0.714286	-0.714286	0	1	0	INTERGENIC
Gm04	47371459	G	R	A	0.42	1	-0.58	1	-1	0	1	0	0.571429	-0.571429	-1	0	0	0.714286	-0.714286	0	1	0	INTERGENIC
Gm04	47371703	T	W	A	0.5	1	-0.5	1	-1	0	1	0	0.5	-0.5	0	1	0	0.625	-0.625	0	1	0	INTERGENIC
Gm04	47377358	A	A	G	0.12	1	-0.88	1	-1	0	1	0	0.5	-0.5	-1	0	0	0.625	-0.625	-1	0	0	UTR_5_PRIME
Gm04	47378454	T	T	C	0.12	1	-0.88	1	-1	0	1	0	0.5	-0.5	-1	0	0	0.625	-0.625	-1	0	0	INTERGENIC
Gm04	47418979	G	K	G	0.42	0	0.42	1	-1	0	1	0	0.571429	-0.571429	0	1	0	0.714286	-0.714286	0	1	0	EXON
Gm04	47508292	G	K	G	0.42	0	0.42	1	-1	0	1	0	0.571429	-0.571429	0	1	0	0.714286	-0.714286	0	1	0	INTERGENIC
Gm04	47508635	C	T	T	1	1	0	1	-1	0	1	0	0.555556	-0.555556	0	1	0	0.666667	-0.666667	0	1	0	INTERGENIC
Gm04	47508727	C	G	G	1	1	0	1	-1	0	1	0	0.571429	-0.571429	0	1	0	0.714286	-0.714286	0	1	0	INTERGENIC
Gm04	47530610	T	W	A	0.44	1	-0.56	1	-1	0	1	0	0.571429	-0.571429	0	1	0	0.714286	-0.714286	0	1	0	INTERGENIC
Gm04	47532218	G	K	T	0.25	1	-0.75	1	-1	0	1	0	0.5	-0.5	-1	0	0	0.6	-0.6	-1	0	0	INTERGENIC
Gm04	47532235	T	T	C	0.12	1	-0.88	1	-1	0	1	0	0.5	-0.5	-1	0	0	0.625	-0.625	-1	0	0	INTERGENIC
Gm04	47534021	C	Y	T	0.23	1	-0.77	1	-1	0	1	0	0.555556	-0.555556	-1	0	0	0.666667	-0.666667	-1	0	0	INTERGENIC
Gm04	47534144	G	R	R	0.2	0.8	-0.6	1	-1	0	1	0	0.5	-0.5	-1	0	0	0.6	-0.6	-1	0	0	INTERGENIC
Gm04	47539491	T	T	C	0.14	1	-0.86	1	-1	0	1	0	0.571429	-0.571429	-1	0	0	0.714286	-0.714286	-1	0	0	INTERGENIC
Gm04	47539542	A	M	C	0.3	1	-0.7	1	-1	0	1	0	0.5	-0.5	-1	0	0	0.6	-0.6	-1	0	0	INTERGENIC
Gm04	47539565	C	M	A	0.44	1	-0.56	1	-1	0	1	0	0.555556	-0.555556	-1	0	0	0.666667	-0.666667	0	1	0	INTERGENIC
Gm04	47540792	T	T	C	0	1	-1	1	-1	0	1	0	0.571429	-0.571429	-1	0	0	0.714286	-0.714286	-1	0	0	INTERGENIC
Gm04	47542660	G	R	A	0.55	1	-0.45	1	-1	0	1	0	0.571429	-0.571429	0	1	0	0.714286	-0.714286	0	1	0	INTERGENIC
Gm04	47542723	T	Y	C	0.5	1	-0.5	1	-1	0	1	0	0.5	-0.5	0	1	0	0.625	-0.625	0	1	0	INTERGENIC
Gm04	47543395	A	R	G	0.33	1	-0.67	1	-1	0	1	0	0.5	-0.5	-1	0	0	0.625	-0.625	-1	0	0	INTERGENIC
Gm04	47545056	C	S	G	0.14	1	-0.86	1	-1	0	1	0	0.5	-0.5	-1	0	0	0.625	-0.625	-1	0	0	INTERGENIC
Gm04	47545068	A	W	T	0.23	1	-0.77	1	-1	0	1	0	0.555556	-0.555556	-1	0	0	0.666667	-0.666667	-1	0	0	INTERGENIC
Gm04	47545085	C	Y	T	0.23	1	-0.77	1	-1	0	1	0	0.555556	-0.555556	-1	0	0	0.666667	-0.666667	-1	0	0	INTERGENIC
Gm04	47548204	G	S	C	0.25	1	-0.75	1	-1	0	1	0	0.571429	-0.571429	-1	0	0	0.714286	-0.714286	-1	0	0	NON_SYNONYMOUS_CODING
Gm04	47550598	A	R	G	0.25	1	-0.75	1	-1	0	1	0	0.5	-0.5	-1	0	0	0.625	-0.625	-1	0	0	INTERGENIC
Gm04	47552590	G	K	G	0.42	0	0.42	1	-1	0	1	0	0.571429	-0.571429	0	1	0	0.714286	-0.714286	0	1	0	INTERGENIC
Gm04	47594177	C	S	G	0.29	1	-0.71	1	-1	0	1	0	0.571429	-0.571429	-1	0	0	0.714286	-0.714286	0	1	0	INTERGENIC
Gm04	47656585	G	K	G	0.42	0	0.42	1	-1	0	1	0	0.571429	-0.571429	0	1	0	0.714286	-0.714286	0	1	0	EXON
Gm04	47664578	C	S	G	0.57	1	-0.43	1	-1	0	1	0	0.571429	-0.571429	0	1	0	0.714286	-0.714286	0	1	0	INTERGENIC
Gm04	47665835	T	T	C	0.12	1	-0.88	1	-1	0	1	0	0.5	-0.5	-1	0	0	0.625	-0.625	-1	0	0	INTERGENIC
Gm04	47668507	A	W	T	0.43	1	-0.57	1	-1	0	1	0	0.555556	-0.555556	-1	0	0	0.666667	-0.666667	0	1	0	INTERGENIC
Gm04	47668508	C	M	A	0.43	1	-0.57	1	-1	0	1	0	0.555556	-0.555556	-1	0	0	0.666667	-0.666667	0	1	0	INTERGENIC
Gm04	47675323	G	G	C	0.11	1	-0.89	1	-1	0	1	0	0.5	-0.5	-1	0	0	0.625	-0.625	-1	0	0	INTERGENIC
Gm04	47678011	A	W	T	0.33	1	-0.67	1	-1	0	1	0	0.571429	-0.571429	-1	0	0	0.714286	-0.714286	0	1	0	INTRON
Gm04	47678142	T	Y	C	0.25	1	-0.75	1	-1	0	1	0	0.5	-0.5	-1	0	0	0.625	-0.625	-1	0	0	INTRON
Gm04	47683145	T	W	A	0.43	1	-0.57	1	-1	0	1	0	0.571429	-0.571429	0	1	0	0.714286	-0.714286	0	1	0	INTERGENIC
Gm04	47685774	A	R	G	0.4	1	-0.6	1	-1	0	1	0	0.454545	-0.454545	-1	0	0	0.636364	-0.545455	-1	0	0	INTERGENIC
Gm04	47685887	C	Y	T	0.43	1	-0.57	1	-1	0	1	0	0.461538	-0.461538	-1	0	0	0.538462	-0.538462	-1	0	0	INTERGENIC
Gm04	47686157	T	Y	C	0.42	1	-0.58	1	-1	0	1	0	0.571429	-0.571429	-1	0	0	0.714286	-0.714286	0	1	0	INTERGENIC
Gm04	47686306	C	C	A	0.14	1	-0.86	1	-1	0	1	0	0.571429	-0.571429	-1	0	0	0.714286	-0.714286	-1	0	0	INTERGENIC
Gm04	47686350	G	R	A	0.27	1	-0.73	1	-1	0	1	0	0.454545	-0.454545	-1	0	0	0.636364	-0.545455	-1	0	0	INTERGENIC
Gm04	47690687	C	Y	T	0.29	1	-0.71	1	-1	0	1	0	0.571429	-0.571429	-1	0	0	0.714286	-0.714286	0	1	0	UTR_3_PRIME
Gm04	47694571	C	C	G	0	1	-1	1	-1	0	1	0	0.571429	-0.571429	-1	0	0	0.714286	-0.714286	-1	0	0	INTERGENIC
Gm04	47695606	T	W	A	0.5	1	-0.5	1	-1	0	1	0	0.5	-0.5	0	1	0	0.625	-0.625	0	1	0	INTRON
Gm04	47695785	T	Y	C	0.5	1	-0.5	1	-1	0	1	0	0.5	-0.5	0	1	0	0.6	-0.6	0	1	0	NON_SYNONYMOUS_CODING
Gm04	47695861	T	Y	C	0.45	1	-0.55	1	-1	0	1	0	0.571429	-0.571429	0	1	0	0.714286	-0.714286	0	1	0	INTRON
Gm04	47697289	C	Y	T	0.5	1	-0.5	1	-1	0	1	0	0.5	-0.5	0	1	0	0.625	-0.625	0	1	0	INTRON
Gm04	47697317	T	K	G	0.55	1	-0.45	1	-1	0	1	0	0.555556	-0.555556	0	1	0	0.666667	-0.666667	0	1	0	INTRON
Gm04	47699754	A	R	G	0.57	1	-0.43	1	-1	0	1	0	0.571429	-0.571429	0	1	0	0.714286	-0.714286	0	1	0	INTERGENIC
Gm04	47700439	A	R	G	0.71	1	-0.29	1	-1	0	1	0	0.571429	-0.571429	0	1	0	0.714286	-0.714286	0	1	0	INTERGENIC
Gm04	47700471	C	Y	T	0.5	1	-0.5	1	-1	0	1	0	0.571429	-0.571429	0	1	0	0.714286	-0.714286	0	1	0	INTERGENIC
Gm04	47700710	A	M	C	0.42	1	-0.58	1	-1	0	1	0	0.5	-0.5	-1	0	0	0.6	-0.6	0	1	0	INTERGENIC
Gm04	47701027	T	T	G	0.12	1	-0.88	1	-1	0	1	0	0.5	-0.5	-1	0	0	0.625	-0.625	-1	0	0	INTERGENIC
Gm04	47701121	G	G	T	0.12	1	-0.88	1	-1	0	1	0	0.571429	-0.571429	-1	0	0	0.714286	-0.714286	-1	0	0	INTERGENIC
Gm04	47702289	T	W	A	0.53	1	-0.47	1	-1	0	1	0	0.461538	-0.461538	-1	0	0	0.538462	-0.538462	0	1	0	INTERGENIC
Gm04	47702368	C	Y	T	0.57	1	-0.43	1	-1	0	1	0	0.571429	-0.571429	0	1	0	0.714286	-0.714286	0	1	0	INTERGENIC
Gm04	47704366	A	W	T	0.71	1	-0.29	1	-1	0	1	0	0.571429	-0.571429	0	1	0	0.714286	-0.714286	0	1	0	INTERGENIC
Gm04	47704883	G	R	A	0.38	1	-0.62	1	-1	0	1	0	0.5	-0.5	-1	0	0	0.625	-0.625	0	1	0	UTR_5_PRIME
Gm04	47704973	A	R	G	0.44	1	-0.56	1	-1	0	1	0	0.571429	-0.571429	0	1	0	0.714286	-0.714286	0	1	0	UTR_5_PRIME
Gm04	47704992	A	R	G	0.38	1	-0.62	1	-1	0	1	0	0.571429	-0.571429	-1	0	0	0.714286	-0.714286	0	1	0	START_GAINED
Gm04	47705592	G	R	A	0.57	1	-0.43	1	-1	0	1	0	0.571429	-0.571429	0	1	0	0.714286	-0.714286	0	1	0	INTRON
Gm04	47706046	C	M	A	0.37	1	-0.63	1	-1	0	1	0	0.5	-0.5	-1	0	0	0.625	-0.625	-1	0	0	SYNONYMOUS_CODING
Gm04	47706172	C	Y	T	0.37	1	-0.63	1	-1	0	1	0	0.5	-0.5	-1	0	0	0.625	-0.625	-1	0	0	INTRON
Gm04	47707105	G	R	A	0.63	1	-0.37	1	-1	0	1	0	0.571429	-0.571429	0	1	0	0.714286	-0.714286	0	1	0	UTR_3_PRIME
Gm04	47710574	T	K	G	0.29	1	-0.71	1	-1	0	1	0	0.571429	-0.571429	-1	0	0	0.714286	-0.714286	0	1	0	INTRON
Gm04	47710625	C	S	G	0.3	1	-0.7	1	-1	0	1	0	0.5	-0.5	-1	0	0	0.625	-0.625	-1	0	0	INTRON
Gm04	47710697	A	R	G	0.29	1	-0.71	1	-1	0	1	0	0.571429	-0.571429	-1	0	0	0.714286	-0.714286	0	1	0	INTRON
Gm04	47713852	T	Y	C	0.22	1	-0.78	1	-1	0	1	0	0.5	-0.5	-1	0	0	0.625	-0.625	-1	0	0	INTRON
Gm04	47715733	T	K	G	0.57	1	-0.43	1	-1	0	1	0	0.4	-0.4	-1	0	0	0.533333	-0.533333	0	1	0	INTERGENIC
Gm04	47715756	A	R	G	0.67	1	-0.33	1	-1	0	1	0	0.4	-0.4	0	1	0	0.533333	-0.533333	0	1	0	INTERGENIC
Gm04	47717690	G	R	A	0.25	1	-0.75	1	-1	0	1	0	0.5	-0.5	-1	0	0	0.625	-0.625	-1	0	0	INTRON
Gm04	47718066	A	R	G	0.25	1	-0.75	1	-1	0	1	0	0.5	-0.5	-1	0	0	0.625	-0.625	-1	0	0	INTRON
Gm04	47720965	G	R	A	0.25	1	-0.75	1	-1	0	1	0	0.5	-0.5	-1	0	0	0.625	-0.625	-1	0	0	INTERGENIC
Gm04	47721112	A	M	C	0.3	1	-0.7	1	-1	0	1	0	0.555556	-0.555556	-1	0	0	0.666667	-0.666667	-1	0	0	INTERGENIC
Gm04	47722331	G	K	T	0.25	1	-0.75	1	-1	0	1	0	0.5	-0.5	-1	0	0	0.625	-0.625	-1	0	0	INTRON
Gm04	47722605	T	Y	C	0.5	1	-0.5	1	-1	0	1	0	0.5	-0.5	0	1	0	0.625	-0.625	0	1	0	INTRON
Gm04	47740221	T	Y	C	0.5	1	-0.5	1	-1	0	1	0	0.571429	-0.571429	0	1	0	0.714286	-0.714286	0	1	0	INTERGENIC
Gm04	47740274	G	K	T	0.22	1	-0.78	1	-1	0	1	0	0.571429	-0.571429	-1	0	0	0.714286	-0.714286	-1	0	0	INTERGENIC
Gm04	47741720	T	W	A	0.44	1	-0.56	1	-1	0	1	0	0.571429	-0.571429	0	1	0	0.714286	-0.714286	0	1	0	INTERGENIC
Gm04	47741751	C	Y	T	0.55	1	-0.45	1	-1	0	1	0	0.571429	-0.571429	0	1	0	0.714286	-0.714286	0	1	0	INTERGENIC
Gm04	47742697	C	Y	T	0.7	1	-0.3	1	-1	0	1	0	0.571429	-0.571429	0	1	0	0.714286	-0.714286	0	1	0	INTRON
Gm04	47746954	G	R	A	0.42	1	-0.58	1	-1	0	1	0	0.555556	-0.555556	-1	0	0	0.666667	-0.666667	0	1	0	SYNONYMOUS_CODING
Gm04	47747142	C	M	A	0.57	1	-0.43	1	-1	0	1	0	0.571429	-0.571429	0	1	0	0.714286	-0.714286	0	1	0	INTRON
Gm04	47747636	A	W	T	0.42	1	-0.58	1	-1	0	1	0	0.571429	-0.571429	-1	0	0	0.714286	-0.714286	0	1	0	INTRON
Gm04	47748805	G	R	A	0.33	1	-0.67	1	-1	0	1	0	0.555556	-0.555556	-1	0	0	0.666667	-0.666667	-1	0	0	INTRON
Gm04	47748958	T	Y	C	0.4	1	-0.6	1	-1	0	1	0	0.571429	-0.571429	-1	0	0	0.714286	-0.714286	0	1	0	INTRON
Gm04	47750834	G	R	A	0.44	1	-0.56	1	-1	0	1	0	0.555556	-0.555556	-1	0	0	0.666667	-0.666667	0	1	0	INTERGENIC
Gm04	47751266	G	S	C	0.29	1	-0.71	1	-1	0	1	0	0.571429	-0.571429	-1	0	0	0.714286	-0.714286	0	1	0	INTRON
Gm04	47751277	G	S	C	0.29	1	-0.71	1	-1	0	1	0	0.571429	-0.571429	-1	0	0	0.714286	-0.714286	0	1	0	INTRON
Gm04	47752734	A	R	G	0.22	1	-0.78	1	-1	0	1	0	0.555556	-0.555556	-1	0	0	0.666667	-0.666667	-1	0	0	INTRON
Gm04	47753625	T	Y	C	0.33	1	-0.67	1	-1	0	1	0	0.454545	-0.454545	-1	0	0	0.636364	-0.545455	-1	0	0	UTR_3_PRIME
Gm04	47753809	G	R	A	0.5	1	-0.5	1	-1	0	1	0	0.5	-0.5	0	1	0	0.6	-0.6	0	1	0	INTERGENIC
Gm04	47762334	G	R	A	0.27	1	-0.73	1	-1	0	1	0	0.5	-0.5	-1	0	0	0.625	-0.625	-1	0	0	INTERGENIC
Gm04	47762371	A	W	T	0.36	1	-0.64	1	-1	0	1	0	0.5	-0.5	-1	0	0	0.625	-0.625	-1	0	0	INTERGENIC
Gm04	47764484	A	M	C	0.42	1	-0.58	1	-1	0	1	0	0.571429	-0.571429	-1	0	0	0.714286	-0.714286	0	1	0	INTERGENIC
Gm04	47764807	T	W	A	0.13	1	-0.87	1	-1	0	1	0	0.454545	-0.454545	-1	0	0	0.636364	-0.545455	-1	0	0	INTERGENIC
Gm04	47764833	G	R	A	0.2	1	-0.8	1	-1	0	1	0	0.5	-0.5	-1	0	0	0.625	-0.625	-1	0	0	INTERGENIC
Gm04	47767342	A	W	T	0.33	1	-0.67	1	-1	0	1	0	0.454545	-0.454545	-1	0	0	0.636364	-0.545455	-1	0	0	INTERGENIC
Gm04	47767619	G	K	T	0.29	1	-0.71	1	-1	0	1	0	0.571429	-0.571429	-1	0	0	0.714286	-0.714286	0	1	0	INTERGENIC
Gm04	47767763	A	M	C	0.38	1	-0.62	1	-1	0	1	0	0.5	-0.5	-1	0	0	0.625	-0.625	0	1	0	INTERGENIC
Gm04	47767901	C	S	G	0.36	1	-0.64	1	-1	0	1	0	0.571429	-0.571429	-1	0	0	0.714286	-0.714286	0	1	0	INTERGENIC
Gm04	47767934	T	W	A	0.36	1	-0.64	1	-1	0	1	0	0.5	-0.5	-1	0	0	0.625	-0.625	-1	0	0	INTERGENIC
Gm04	47768207	A	A	G	0	1	-1	1	-1	0	1	0	0.571429	-0.571429	-1	0	0	0.714286	-0.714286	-1	0	0	INTERGENIC
Gm04	47768894	T	W	A	0.43	1	-0.57	1	-1	0	1	0	0.571429	-0.571429	0	1	0	0.714286	-0.714286	0	1	0	INTERGENIC
Gm04	47769405	C	Y	T	0.33	1	-0.67	1	-1	0	1	0	0.5	-0.5	-1	0	0	0.625	-0.625	-1	0	0	INTERGENIC
Gm04	47769552	A	R	G	0.22	1	-0.78	1	-1	0	1	0	0.5	-0.5	-1	0	0	0.625	-0.625	-1	0	0	INTERGENIC
Gm04	47774175	T	K	G	0.66	1	-0.34	1	-1	0	1	0	0.5	-0.5	0	1	0	0.625	-0.625	0	1	0	STOP_LOST
Gm04	47775754	T	Y	C	0.29	1	-0.71	1	-1	0	1	0	0.571429	-0.571429	-1	0	0	0.714286	-0.714286	0	1	0	INTERGENIC
Gm04	47782019	G	K	T	0.3	1	-0.7	1	-1	0	1	0	0.5	-0.5	-1	0	0	0.6	-0.6	-1	0	0	UTR_3_PRIME
Gm04	47782105	G	R	A	0.43	1	-0.57	1	-1	0	1	0	0.571429	-0.571429	0	1	0	0.714286	-0.714286	0	1	0	UTR_3_PRIME
Gm04	47782139	A	W	T	0.43	1	-0.57	1	-1	0	1	0	0.571429	-0.571429	0	1	0	0.714286	-0.714286	0	1	0	UTR_3_PRIME
Gm04	47784470	C	Y	T	0.33	1	-0.67	1	-1	0	1	0	0.571429	-0.571429	-1	0	0	0.714286	-0.714286	0	1	0	INTRON
Gm04	47785257	C	S	G	0.44	1	-0.56	1	-1	0	1	0	0.571429	-0.571429	0	1	0	0.714286	-0.714286	0	1	0	INTRON
Gm04	47785314	G	S	C	0.36	1	-0.64	1	-1	0	1	0	0.5	-0.5	-1	0	0	0.625	-0.625	-1	0	0	NON_SYNONYMOUS_CODING
Gm04	47786593	C	Y	T	0.3	1	-0.7	1	-1	0	1	0	0.5	-0.5	-1	0	0	0.6	-0.6	-1	0	0	SYNONYMOUS_CODING
Gm04	47787153	T	W	A	0.29	1	-0.71	1	-1	0	1	0	0.571429	-0.571429	-1	0	0	0.714286	-0.714286	0	1	0	INTRON
Gm04	47788302	T	W	A	0.21	1	-0.79	1	-1	0	1	0	0.5	-0.5	-1	0	0	0.625	-0.625	-1	0	0	INTRON
Gm04	47788323	A	R	G	0.31	1	-0.69	1	-1	0	1	0	0.5	-0.5	-1	0	0	0.625	-0.625	-1	0	0	INTRON
Gm04	47788393	T	W	A	0.2	1	-0.8	1	-1	0	1	0	0.5	-0.5	-1	0	0	0.6	-0.6	-1	0	0	INTRON
Gm04	47789020	T	Y	C	0.44	1	-0.56	1	-1	0	1	0	0.571429	-0.571429	0	1	0	0.714286	-0.714286	0	1	0	INTRON
Gm04	47792905	C	C	T	0.12	1	-0.88	1	-1	0	1	0	0.571429	-0.571429	-1	0	0	0.714286	-0.714286	-1	0	0	INTERGENIC
Gm04	47792920	T	T	A	0.12	1	-0.88	1	-1	0	1	0	0.571429	-0.571429	-1	0	0	0.714286	-0.714286	-1	0	0	INTERGENIC
Gm04	47792952	A	R	G	0.18	1	-0.82	1	-1	0	1	0	0.571429	-0.571429	-1	0	0	0.714286	-0.714286	-1	0	0	INTERGENIC
Gm04	47794425	T	Y	C	0.63	1	-0.37	1	-1	0	1	0	0.5	-0.5	0	1	0	0.625	-0.625	0	1	0	INTRON
Gm04	47794773	A	W	T	0.2	1	-0.8	1	-1	0	1	0	0.5	-0.5	-1	0	0	0.625	-0.625	-1	0	0	INTRON
Gm04	47794993	A	W	T	0.57	1	-0.43	1	-1	0	1	0	0.571429	-0.571429	0	1	0	0.714286	-0.714286	0	1	0	INTRON
Gm04	47795040	T	Y	C	0.5	1	-0.5	1	-1	0	1	0	0.5	-0.5	0	1	0	0.6	-0.6	0	1	0	INTRON
Gm04	47796947	G	G	A	0.1	1	-0.9	1	-1	0	1	0	0.5	-0.5	-1	0	0	0.6	-0.6	-1	0	0	INTERGENIC
Gm04	47797041	C	Y	T	0.4	1	-0.6	1	-1	0	1	0	0.5	-0.5	-1	0	0	0.6	-0.6	0	1	0	INTERGENIC
Gm04	47797126	T	Y	C	0.54	1	-0.46	1	-1	0	1	0	0.571429	-0.571429	0	1	0	0.714286	-0.714286	0	1	0	NON_SYNONYMOUS_CODING
Gm04	47797651	G	R	A	0.33	1	-0.67	1	-1	0	1	0	0.5	-0.5	-1	0	0	0.625	-0.625	-1	0	0	SYNONYMOUS_CODING
Gm04	47798063	T	W	A	0.2	1	-0.8	1	-1	0	1	0	0.571429	-0.571429	-1	0	0	0.714286	-0.714286	-1	0	0	INTERGENIC
Gm04	47798944	G	K	T	0.29	1	-0.71	1	-1	0	1	0	0.571429	-0.571429	-1	0	0	0.714286	-0.714286	0	1	0	INTERGENIC
Gm04	47799879	C	C	T	0	1	-1	1	-1	0	1	0	0.571429	-0.571429	-1	0	0	0.714286	-0.714286	-1	0	0	INTERGENIC
Gm04	47799882	C	C	A	0	1	-1	1	-1	0	1	0	0.571429	-0.571429	-1	0	0	0.714286	-0.714286	-1	0	0	INTERGENIC
Gm04	47800525	G	R	A	0.22	1	-0.78	1	-1	0	1	0	0.571429	-0.571429	-1	0	0	0.714286	-0.714286	-1	0	0	INTERGENIC
Gm04	47800994	C	M	A	0.37	1	-0.63	1	-1	0	1	0	0.571429	-0.571429	-1	0	0	0.714286	-0.714286	0	1	0	INTERGENIC
Gm04	47801152	C	M	A	0.5	1	-0.5	1	-1	0	1	0	0.555556	-0.555556	0	1	0	0.666667	-0.666667	0	1	0	INTERGENIC
Gm04	47803388	G	R	A	0.37	1	-0.63	1	-1	0	1	0	0.571429	-0.571429	-1	0	0	0.714286	-0.714286	0	1	0	INTERGENIC
Gm04	47807821	C	M	T	0.22	1	-0.78	1	-1	0	1	0	0.555556	-0.555556	-1	0	0	0.666667	-0.666667	-1	0	0	INTERGENIC
Gm04	47808076	C	Y	T	0.36	1	-0.64	1	-1	0	1	0	0.571429	-0.571429	-1	0	0	0.714286	-0.714286	0	1	0	INTERGENIC
Gm04	47808119	T	Y	C	0.33	1	-0.67	1	-1	0	1	0	0.571429	-0.571429	-1	0	0	0.714286	-0.714286	0	1	0	INTERGENIC
Gm04	47808240	G	G	T	0.14	1	-0.86	1	-1	0	1	0	0.571429	-0.571429	-1	0	0	0.714286	-0.714286	-1	0	0	INTERGENIC
Gm04	47808967	A	R	G	0.25	1	-0.75	1	-1	0	1	0	0.571429	-0.571429	-1	0	0	0.714286	-0.714286	-1	0	0	INTERGENIC
Gm04	47809572	T	T	A	0	1	-1	1	-1	0	1	0	0.571429	-0.571429	-1	0	0	0.714286	-0.714286	-1	0	0	INTERGENIC
Gm04	47814159	A	R	G	0.5	1	-0.5	1	-1	0	1	0	0.5	-0.5	0	1	0	0.625	-0.625	0	1	0	INTRON
Gm04	47814167	T	K	G	0.55	1	-0.45	1	-1	0	1	0	0.555556	-0.555556	0	1	0	0.666667	-0.666667	0	1	0	INTRON
Gm04	47814206	A	R	G	0.55	1	-0.45	1	-1	0	1	0	0.5	-0.5	0	1	0	0.625	-0.625	0	1	0	INTRON
Gm04	47814563	C	C	G	0.12	1	-0.88	1	-1	0	1	0	0.5	-0.5	-1	0	0	0.625	-0.625	-1	0	0	SYNONYMOUS_CODING
Gm04	47814969	T	W	A	0.43	1	-0.57	1	-1	0	1	0	0.571429	-0.571429	0	1	0	0.714286	-0.714286	0	1	0	INTRON
Gm04	47815130	T	K	G	0.67	1	-0.33	1	-1	0	1	0	0.5	-0.5	0	1	0	0.625	-0.625	0	1	0	SYNONYMOUS_CODING
Gm04	47815336	C	C	T	0.2	1	-0.8	1	-1	0	1	0	0.555556	-0.555556	-1	0	0	0.666667	-0.666667	-1	0	0	NON_SYNONYMOUS_CODING
Gm04	47815871	C	Y	T	0.17	1	-0.83	1	-1	0	1	0	0.571429	-0.571429	-1	0	0	0.714286	-0.714286	-1	0	0	UTR_3_PRIME
Gm04	47816501	T	K	G	0.25	1	-0.75	1	-1	0	1	0	0.5	-0.5	-1	0	0	0.625	-0.625	-1	0	0	INTERGENIC
Gm04	47817135	C	C	T	0.11	1	-0.89	1	-1	0	1	0	0.555556	-0.555556	-1	0	0	0.666667	-0.666667	-1	0	0	INTERGENIC
Gm04	47817619	G	R	A	0.25	1	-0.75	1	-1	0	1	0	0.5	-0.5	-1	0	0	0.625	-0.625	-1	0	0	INTERGENIC
Gm04	47818332	T	Y	C	0.3	1	-0.7	1	-1	0	1	0	0.571429	-0.571429	-1	0	0	0.714286	-0.714286	0	1	0	INTERGENIC
Gm04	47818898	G	G	A	0	1	-1	1	-1	0	1	0	0.571429	-0.571429	-1	0	0	0.714286	-0.714286	-1	0	0	INTERGENIC
Gm04	47822919	T	K	G	0.37	1	-0.63	1	-1	0	1	0	0.5	-0.5	-1	0	0	0.625	-0.625	-1	0	0	INTERGENIC
Gm04	47827588	C	M	A	0.56	1	-0.44	1	-1	0	1	0	0.5	-0.5	0	1	0	0.625	-0.625	0	1	0	INTERGENIC
Gm04	47827944	C	A	A	1	1	0	1	-1	0	1	0	0.571429	-0.571429	0	1	0	0.714286	-0.714286	0	1	0	INTERGENIC
Gm04	47829408	A	A	T	0	1	-1	1	-1	0	1	0	0.5	-0.5	-1	0	0	0.625	-0.625	-1	0	0	INTERGENIC
Gm04	47831972	G	R	A	0.33	1	-0.67	1	-1	0	1	0	0.571429	-0.571429	-1	0	0	0.714286	-0.714286	0	1	0	INTERGENIC
Gm04	47832446	G	R	A	0.25	1	-0.75	1	-1	0	1	0	0.5	-0.5	-1	0	0	0.625	-0.625	-1	0	0	INTERGENIC
Gm04	47834904	A	R	G	0.71	1	-0.29	1	-1	0	1	0	0.571429	-0.571429	0	1	0	0.714286	-0.714286	0	1	0	INTERGENIC
Gm04	47840011	C	M	A	0.64	1	-0.36	1	-1	0	1	0	0.555556	-0.555556	0	1	0	0.666667	-0.666667	0	1	0	INTERGENIC
Gm04	47846653	T	T	C	0.11	1	-0.89	1	-1	0	1	0	0.555556	-0.555556	-1	0	0	0.666667	-0.666667	-1	0	0	INTERGENIC
Gm04	47846789	T	Y	C	0.5	1	-0.5	1	-1	0	1	0	0.5	-0.5	0	1	0	0.625	-0.625	0	1	0	INTERGENIC
Gm04	47847952	C	M	A	0.42	1	-0.58	1	-1	0	1	0	0.571429	-0.571429	-1	0	0	0.714286	-0.714286	0	1	0	INTERGENIC
Gm04	47849761	A	W	T	0.5	1	-0.5	1	-1	0	1	0	0.5	-0.5	0	1	0	0.625	-0.625	0	1	0	INTERGENIC
Gm04	47866524	G	K	T	0.4	1	-0.6	1	-1	0	1	0	0.5	-0.5	-1	0	0	0.6	-0.6	0	1	0	SYNONYMOUS_CODING
Gm04	47868437	T	K	G	0.45	1	-0.55	1	-1	0	1	0	0.5	-0.5	-1	0	0	0.625	-0.625	0	1	0	INTERGENIC
Gm04	47868455	A	R	G	0.33	1	-0.67	1	-1	0	1	0	0.571429	-0.571429	-1	0	0	0.714286	-0.714286	0	1	0	INTERGENIC
Gm04	47870766	A	R	G	0.55	1	-0.45	1	-1	0	1	0	0.571429	-0.571429	0	1	0	0.714286	-0.714286	0	1	0	SYNONYMOUS_CODING
Gm04	47872342	T	W	A	0.5	1	-0.5	1	-1	0	1	0	0.5	-0.5	0	1	0	0.625	-0.625	0	1	0	INTRON
Gm04	47874617	A	W	T	0.35	1	-0.65	1	-1	0	1	0	0.571429	-0.571429	-1	0	0	0.714286	-0.714286	0	1	0	INTERGENIC
Gm04	47876273	C	S	G	0.42	1	-0.58	1	-1	0	1	0	0.454545	-0.454545	-1	0	0	0.636364	-0.545455	-1	0	0	INTERGENIC
Gm04	47883081	C	Y	T	0.29	1	-0.71	1	-1	0	1	0	0.571429	-0.571429	-1	0	0	0.714286	-0.714286	0	1	0	INTERGENIC
Gm04	47883101	T	K	G	0.44	1	-0.56	1	-1	0	1	0	0.5	-0.5	-1	0	0	0.625	-0.625	0	1	0	INTERGENIC
Gm04	47883290	A	R	G	0.44	1	-0.56	1	-1	0	1	0	0.555556	-0.555556	-1	0	0	0.666667	-0.666667	0	1	0	INTERGENIC
Gm04	47888836	T	K	G	0.57	1	-0.43	1	-1	0	1	0	0.571429	-0.571429	0	1	0	0.714286	-0.714286	0	1	0	INTERGENIC
Gm04	47889653	A	R	G	0.8	1	-0.2	1	-1	0	1	0	0.5	-0.5	0	1	0	0.625	-0.625	0	1	0	INTERGENIC
Gm04	47891703	C	Y	T	0.29	1	-0.71	1	-1	0	1	0	0.571429	-0.571429	-1	0	0	0.714286	-0.714286	0	1	0	INTERGENIC
Gm04	47893281	C	S	G	0.43	1	-0.57	1	-1	0	1	0	0.571429	-0.571429	0	1	0	0.714286	-0.714286	0	1	0	INTERGENIC
Gm04	47893561	A	W	T	0.42	1	-0.58	1	-1	0	1	0	0.571429	-0.571429	-1	0	0	0.714286	-0.714286	0	1	0	INTERGENIC
Gm04	47894394	T	Y	C	0.5	1	-0.5	1	-1	0	1	0	0.5	-0.5	0	1	0	0.625	-0.625	0	1	0	INTERGENIC
Gm04	47894452	T	Y	C	0.37	1	-0.63	1	-1	0	1	0	0.5	-0.5	-1	0	0	0.625	-0.625	-1	0	0	INTERGENIC
Gm04	47899033	T	Y	C	0.37	1	-0.63	1	-1	0	1	0	0.571429	-0.571429	-1	0	0	0.714286	-0.714286	0	1	0	INTERGENIC
Gm04	47901054	C	Y	T	0.29	1	-0.71	1	-1	0	1	0	0.571429	-0.571429	-1	0	0	0.714286	-0.714286	0	1	0	INTERGENIC
Gm04	47901269	T	Y	C	0.62	1	-0.38	1	-1	0	1	0	0.5	-0.5	0	1	0	0.625	-0.625	0	1	0	INTERGENIC
Gm04	47909278	T	W	A	0.5	1	-0.5	1	-1	0	1	0	0.5	-0.5	0	1	0	0.625	-0.625	0	1	0	INTERGENIC
Gm04	47909347	T	Y	C	0.29	1	-0.71	1	-1	0	1	0	0.571429	-0.571429	-1	0	0	0.714286	-0.714286	0	1	0	INTERGENIC
Gm04	47911308	A	R	G	0.27	1	-0.73	1	-1	0	1	0	0.5	-0.5	-1	0	0	0.625	-0.625	-1	0	0	INTERGENIC
Gm04	47911323	A	R	G	0.27	1	-0.73	1	-1	0	1	0	0.555556	-0.555556	-1	0	0	0.666667	-0.666667	-1	0	0	INTERGENIC
Gm04	47912038	T	W	A	0.25	1	-0.75	1	-1	0	1	0	0.5	-0.5	-1	0	0	0.625	-0.625	-1	0	0	INTERGENIC
Gm04	47917685	G	R	A	0.44	1	-0.56	1	-1	0	1	0	0.5	-0.5	-1	0	0	0.625	-0.625	0	1	0	INTERGENIC
Gm04	47918083	G	G	A	0.14	1	-0.86	1	-1	0	1	0	0.571429	-0.571429	-1	0	0	0.714286	-0.714286	-1	0	0	INTERGENIC
Gm04	47918136	C	Y	T	0.38	1	-0.62	1	-1	0	1	0	0.5	-0.5	-1	0	0	0.625	-0.625	0	1	0	INTERGENIC
Gm04	47918150	G	R	A	0.43	1	-0.57	1	-1	0	1	0	0.571429	-0.571429	0	1	0	0.714286	-0.714286	0	1	0	INTERGENIC
Gm04	47918350	C	Y	T	0.5	1	-0.5	1	-1	0	1	0	0.5	-0.5	0	1	0	0.625	-0.625	0	1	0	INTERGENIC
Gm04	47918661	C	Y	T	0.71	1	-0.29	1	-1	0	1	0	0.571429	-0.571429	0	1	0	0.714286	-0.714286	0	1	0	INTERGENIC
Gm04	47919776	A	R	G	0.57	1	-0.43	1	-1	0	1	0	0.571429	-0.571429	0	1	0	0.714286	-0.714286	0	1	0	INTERGENIC
Gm04	47920038	A	R	G	0.4	1	-0.6	1	-1	0	1	0	0.5	-0.5	-1	0	0	0.6	-0.6	0	1	0	INTERGENIC
Gm04	47926238	G	R	A	0.44	1	-0.56	1	-1	0	1	0	0.555556	-0.555556	-1	0	0	0.666667	-0.666667	0	1	0	INTERGENIC
Gm04	47932418	A	W	T	0.57	1	-0.43	1	-1	0	1	0	0.571429	-0.571429	0	1	0	0.714286	-0.714286	0	1	0	INTERGENIC
Gm04	47932533	A	R	G	0.43	1	-0.57	1	-1	0	1	0	0.571429	-0.571429	0	1	0	0.714286	-0.714286	0	1	0	INTERGENIC
Gm04	47934421	G	R	A	0.27	1	-0.73	1	-1	0	1	0	0.5	-0.5	-1	0	0	0.625	-0.625	-1	0	0	SYNONYMOUS_CODING
Gm04	47936355	T	T	A	0.14	1	-0.86	1	-1	0	1	0	0.571429	-0.571429	-1	0	0	0.714286	-0.714286	-1	0	0	INTERGENIC
Gm04	47936356	T	T	C	0.14	1	-0.86	1	-1	0	1	0	0.571429	-0.571429	-1	0	0	0.714286	-0.714286	-1	0	0	INTERGENIC
Gm04	47937938	T	W	A	0.37	1	-0.63	1	-1	0	1	0	0.571429	-0.571429	-1	0	0	0.714286	-0.714286	0	1	0	INTERGENIC
Gm04	47941326	T	T	C	0.12	1	-0.88	1	-1	0	1	0	0.5	-0.5	-1	0	0	0.625	-0.625	-1	0	0	INTERGENIC
Gm04	47942379	A	R	G	0.28	1	-0.72	1	-1	0	1	0	0.461538	-0.461538	-1	0	0	0.538462	-0.538462	-1	0	0	INTERGENIC
Gm04	47942589	A	R	G	0.38	1	-0.62	1	-1	0	1	0	0.5	-0.5	-1	0	0	0.625	-0.625	0	1	0	INTERGENIC
Gm04	47947669	G	R	A	0.54	1	-0.46	1	-1	0	1	0	0.555556	-0.555556	0	1	0	0.666667	-0.666667	0	1	0	INTERGENIC
Gm04	47947677	A	R	G	0.5	1	-0.5	1	-1	0	1	0	0.5	-0.5	0	1	0	0.625	-0.625	0	1	0	INTERGENIC
Gm04	47947994	G	R	R	0.29	0.8	-0.51	1	-1	0	1	0	0.571429	-0.571429	0	1	0	0.714286	-0.714286	0	1	0	INTERGENIC
Gm04	47949805	T	K	G	0.38	1	-0.62	1	-1	0	1	0	0.5	-0.5	-1	0	0	0.625	-0.625	0	1	0	INTERGENIC
Gm04	47949812	G	K	T	0.44	1	-0.56	1	-1	0	1	0	0.555556	-0.555556	-1	0	0	0.666667	-0.666667	0	1	0	INTERGENIC
Gm04	47950862	G	G	T	0	1	-1	1	-1	0	1	0	0.571429	-0.571429	-1	0	0	0.714286	-0.714286	-1	0	0	INTERGENIC
Gm04	47950904	G	G	C	0	1	-1	1	-1	0	1	0	0.555556	-0.555556	-1	0	0	0.666667	-0.666667	-1	0	0	INTERGENIC
Gm04	47951703	C	Y	T	0.57	1	-0.43	1	-1	0	1	0	0.571429	-0.571429	0	1	0	0.714286	-0.714286	0	1	0	SYNONYMOUS_CODING
Gm04	47954378	T	W	A	0.33	1	-0.67	1	-1	0	1	0	0.555556	-0.555556	-1	0	0	0.666667	-0.666667	-1	0	0	INTRON
Gm04	47956354	T	Y	C	0.39	1	-0.61	1	-1	0	1	0	0.555556	-0.555556	-1	0	0	0.666667	-0.666667	0	1	0	INTRON
Gm04	47956896	G	R	A	0.29	1	-0.71	1	-1	0	1	0	0.571429	-0.571429	-1	0	0	0.714286	-0.714286	0	1	0	INTRON
Gm04	47957842	G	R	A	0.36	1	-0.64	1	-1	0	1	0	0.571429	-0.571429	-1	0	0	0.714286	-0.714286	0	1	0	INTRON
Gm04	47957890	G	K	T	0.3	1	-0.7	1	-1	0	1	0	0.555556	-0.555556	-1	0	0	0.666667	-0.666667	-1	0	0	INTRON
Gm04	47958029	C	Y	T	0.4	1	-0.6	1	-1	0	1	0	0.5	-0.5	-1	0	0	0.6	-0.6	0	1	0	INTRON
Gm04	47972909	T	T	C	0	1	-1	1	-1	0	1	0	0.571429	-0.571429	-1	0	0	0.714286	-0.714286	-1	0	0	INTRON
Gm04	47974477	T	W	A	0.33	1	-0.67	1	-1	0	1	0	0.555556	-0.555556	-1	0	0	0.666667	-0.666667	-1	0	0	INTRON
Gm04	47975252	C	Y	T	0.44	1	-0.56	1	-1	0	1	0	0.5	-0.5	-1	0	0	0.625	-0.625	0	1	0	INTRON
Gm04	47975865	T	Y	C	0.44	1	-0.56	1	-1	0	1	0	0.571429	-0.571429	0	1	0	0.714286	-0.714286	0	1	0	INTERGENIC
Gm04	47977075	G	K	T	0.29	1	-0.71	1	-1	0	1	0	0.571429	-0.571429	-1	0	0	0.714286	-0.714286	0	1	0	INTERGENIC
Gm04	47983068	G	S	C	0.5	1	-0.5	1	-1	0	1	0	0.5	-0.5	0	1	0	0.625	-0.625	0	1	0	INTRON
Gm04	47985754	T	W	A	0.57	1	-0.43	1	-1	0	1	0	0.571429	-0.571429	0	1	0	0.714286	-0.714286	0	1	0	INTERGENIC
Gm04	47991665	G	R	A	0.25	1	-0.75	1	-1	0	1	0	0.5	-0.5	-1	0	0	0.625	-0.625	-1	0	0	INTERGENIC
Gm04	47992544	G	R	A	0.67	1	-0.33	1	-1	0	1	0	0.5	-0.5	0	1	0	0.625	-0.625	0	1	0	INTERGENIC
Gm04	48002317	A	A	G	0.08	1	-0.92	1	-1	0	1	0	0.555556	-0.555556	-1	0	0	0.666667	-0.666667	-1	0	0	UTR_3_PRIME
Gm04	48003221	C	S	G	0.29	1	-0.71	1	-1	0	1	0	0.571429	-0.571429	-1	0	0	0.714286	-0.714286	0	1	0	NON_SYNONYMOUS_CODING
Gm04	48009115	A	R	G	0.5	1	-0.5	1	-1	0	1	0	0.5	-0.5	0	1	0	0.625	-0.625	0	1	0	INTERGENIC
Gm04	48013828	T	K	G	0.15	1	-0.85	1	-1	0	1	0	0.461538	-0.461538	-1	0	0	0.538462	-0.538462	-1	0	0	INTRON
Gm04	48013829	T	Y	C	0.15	1	-0.85	1	-1	0	1	0	0.461538	-0.461538	-1	0	0	0.538462	-0.538462	-1	0	0	INTRON
Gm04	48014332	G	S	C	0.42	1	-0.58	1	-1	0	1	0	0.571429	-0.571429	-1	0	0	0.714286	-0.714286	0	1	0	INTRON
Gm04	48015507	T	W	A	0.29	1	-0.71	1	-1	0	1	0	0.571429	-0.571429	-1	0	0	0.714286	-0.714286	0	1	0	INTERGENIC
Gm04	48015525	C	Y	T	0.29	1	-0.71	1	-1	0	1	0	0.571429	-0.571429	-1	0	0	0.714286	-0.714286	0	1	0	INTERGENIC
Gm04	48017030	A	A	G	0	1	-1	1	-1	0	1	0	0.571429	-0.571429	-1	0	0	0.714286	-0.714286	-1	0	0	INTERGENIC
Gm04	48017049	C	C	T	0	1	-1	1	-1	0	1	0	0.5	-0.5	-1	0	0	0.625	-0.625	-1	0	0	INTERGENIC
Gm04	48020395	C	Y	T	0.42	1	-0.58	1	-1	0	1	0	0.571429	-0.571429	-1	0	0	0.714286	-0.714286	0	1	0	INTRON
Gm04	48027977	T	Y	C	0.62	0.9	-0.28	1	-1	0	1	0	0.5	-0.5	0	1	0	0.625	-0.625	0	1	0	INTERGENIC
Gm04	48028544	T	K	G	0.38	1	-0.62	1	-1	0	1	0	0.5	-0.5	-1	0	0	0.625	-0.625	0	1	0	INTERGENIC
Gm04	48029136	A	M	C	0.44	1	-0.56	1	-1	0	1	0	0.555556	-0.555556	-1	0	0	0.666667	-0.666667	0	1	0	INTERGENIC
Gm04	48030813	A	R	G	0.25	1	-0.75	1	-1	0	1	0	0.571429	-0.571429	-1	0	0	0.714286	-0.714286	-1	0	0	INTERGENIC
Gm04	48030833	T	Y	C	0.2	1	-0.8	1	-1	0	1	0	0.571429	-0.571429	-1	0	0	0.714286	-0.714286	-1	0	0	UTR_3_PRIME
Gm04	48030879	T	T	C	0.1	1	-0.9	1	-1	0	1	0	0.555556	-0.555556	-1	0	0	0.666667	-0.666667	-1	0	0	UTR_3_PRIME
Gm04	48033078	A	M	C	0.33	1	-0.67	1	-1	0	1	0	0.571429	-0.571429	-1	0	0	0.714286	-0.714286	0	1	0	INTRON
Gm04	48036367	C	M	A	0.44	1	-0.56	1	-1	0	1	0	0.555556	-0.555556	-1	0	0	0.666667	-0.666667	0	1	0	INTRON
Gm04	48036535	A	M	C	0.25	1	-0.75	1	-1	0	1	0	0.5	-0.5	-1	0	0	0.625	-0.625	-1	0	0	INTRON
Gm04	48036837	G	K	T	0.56	1	-0.44	1	-1	0	1	0	0.5	-0.5	0	1	0	0.625	-0.625	0	1	0	NON_SYNONYMOUS_CODING
Gm04	48036852	G	R	A	0.56	1	-0.44	1	-1	0	1	0	0.555556	-0.555556	0	1	0	0.666667	-0.666667	0	1	0	SYNONYMOUS_CODING
Gm04	48038250	A	R	G	0.33	1	-0.67	1	-1	0	1	0	0.5	-0.5	-1	0	0	0.625	-0.625	-1	0	0	INTRON
Gm04	48038465	A	W	T	0.57	1	-0.43	1	-1	0	1	0	0.571429	-0.571429	0	1	0	0.714286	-0.714286	0	1	0	INTRON
Gm04	48039142	T	Y	C	0.33	1	-0.67	1	-1	0	1	0	0.5	-0.5	-1	0	0	0.625	-0.625	-1	0	0	INTRON
Gm04	48040522	C	S	G	0.55	1	-0.45	1	-1	0	1	0	0.5	-0.5	0	1	0	0.625	-0.625	0	1	0	INTRON
Gm04	48040861	T	W	A	0.29	1	-0.71	1	-1	0	1	0	0.571429	-0.571429	-1	0	0	0.714286	-0.714286	0	1	0	INTRON
Gm04	48041125	T	Y	C	0.5	1	-0.5	1	-1	0	1	0	0.555556	-0.555556	0	1	0	0.666667	-0.666667	0	1	0	INTRON
Gm04	48041142	T	Y	C	0.5	1	-0.5	1	-1	0	1	0	0.5	-0.5	0	1	0	0.625	-0.625	0	1	0	INTRON
Gm04	48042431	A	R	G	0.29	1	-0.71	1	-1	0	1	0	0.571429	-0.571429	-1	0	0	0.714286	-0.714286	0	1	0	INTERGENIC
Gm04	48060668	C	T	T	1	1	0	1	-1	0	1	0	0.555556	-0.555556	0	1	0	0.666667	-0.666667	0	1	0	INTERGENIC
Gm04	48062061	A	R	G	0.44	1	-0.56	1	-1	0	1	0	0.555556	-0.555556	-1	0	0	0.666667	-0.666667	0	1	0	INTERGENIC
Gm04	48066334	A	R	G	0.33	1	-0.67	1	-1	0	1	0	0.5	-0.5	-1	0	0	0.625	-0.625	-1	0	0	INTERGENIC
Gm04	48068482	T	K	G	0.62	1	-0.38	1	-1	0	1	0	0.571429	-0.571429	0	1	0	0.714286	-0.714286	0	1	0	INTERGENIC
Gm04	48068850	G	K	T	0.22	1	-0.78	1	-1	0	1	0	0.571429	-0.571429	-1	0	0	0.714286	-0.714286	-1	0	0	INTERGENIC
Gm04	48069406	A	R	G	0.25	1	-0.75	1	-1	0	1	0	0.5	-0.5	-1	0	0	0.625	-0.625	-1	0	0	INTERGENIC
Gm04	48070271	T	T	C	0.14	1	-0.86	1	-1	0	1	0	0.571429	-0.571429	-1	0	0	0.714286	-0.714286	-1	0	0	INTERGENIC
Gm04	48070478	T	W	A	0.42	1	-0.58	1	-1	0	1	0	0.416667	-0.416667	-1	0	0	0.583333	-0.583333	0	1	0	NON_SYNONYMOUS_CODING
Gm04	48072640	T	Y	C	0.22	1	-0.78	1	-1	0	1	0	0.555556	-0.555556	-1	0	0	0.666667	-0.666667	-1	0	0	INTERGENIC
Gm04	48072641	G	S	C	0.22	1	-0.78	1	-1	0	1	0	0.555556	-0.555556	-1	0	0	0.666667	-0.666667	-1	0	0	INTERGENIC
Gm04	48076509	C	Y	T	0.33	1	-0.67	1	-1	0	1	0	0.571429	-0.571429	-1	0	0	0.714286	-0.714286	0	1	0	INTERGENIC
Gm04	48083427	G	R	A	0.5	1	-0.5	1	-1	0	1	0	0.571429	-0.571429	0	1	0	0.714286	-0.714286	0	1	0	INTERGENIC
Gm04	48088380	T	Y	C	0.25	1	-0.75	1	-1	0	1	0	0.571429	-0.571429	-1	0	0	0.714286	-0.714286	-1	0	0	INTERGENIC
Gm04	48103531	A	W	T	0.5	1	-0.5	1	-1	0	1	0	0.555556	-0.555556	0	1	0	0.666667	-0.666667	0	1	0	INTERGENIC
Gm04	48103532	A	W	T	0.5	1	-0.5	1	-1	0	1	0	0.555556	-0.555556	0	1	0	0.666667	-0.666667	0	1	0	INTERGENIC
Gm04	48103671	A	R	G	0.25	1	-0.75	1	-1	0	1	0	0.571429	-0.571429	-1	0	0	0.714286	-0.714286	-1	0	0	INTERGENIC
Gm04	48104302	T	K	G	0.22	1	-0.78	1	-1	0	1	0	0.5	-0.5	-1	0	0	0.625	-0.625	-1	0	0	INTERGENIC
Gm04	48105569	G	R	A	0.25	1	-0.75	1	-1	0	1	0	0.5	-0.5	-1	0	0	0.625	-0.625	-1	0	0	INTERGENIC
Gm04	48107996	G	R	A	0.36	1	-0.64	1	-1	0	1	0	0.571429	-0.571429	-1	0	0	0.714286	-0.714286	0	1	0	INTERGENIC
Gm04	48108000	G	R	A	0.36	1	-0.64	1	-1	0	1	0	0.571429	-0.571429	-1	0	0	0.714286	-0.714286	0	1	0	INTERGENIC
Gm04	48119059	C	S	G	0.22	1	-0.78	1	-1	0	1	0	0.555556	-0.555556	-1	0	0	0.666667	-0.666667	-1	0	0	INTERGENIC
Gm04	48119498	C	Y	T	0.5	1	-0.5	1	-1	0	1	0	0.5	-0.5	0	1	0	0.625	-0.625	0	1	0	INTERGENIC
Gm04	48139737	T	W	A	0.29	1	-0.71	1	-1	0	1	0	0.571429	-0.571429	-1	0	0	0.714286	-0.714286	0	1	0	INTERGENIC
Gm04	48142385	A	R	G	0.25	1	-0.75	1	-1	0	1	0	0.5	-0.5	-1	0	0	0.625	-0.625	-1	0	0	NON_SYNONYMOUS_CODING
Gm04	48143051	T	Y	C	0.22	1	-0.78	1	-1	0	1	0	0.571429	-0.571429	-1	0	0	0.714286	-0.714286	-1	0	0	NON_SYNONYMOUS_CODING
Gm04	48143064	T	Y	C	0.2	1	-0.8	1	-1	0	1	0	0.571429	-0.571429	-1	0	0	0.714286	-0.714286	-1	0	0	SYNONYMOUS_CODING
Gm04	48145289	G	S	C	0.2	1	-0.8	1	-1	0	1	0	0.555556	-0.555556	-1	0	0	0.666667	-0.666667	-1	0	0	INTERGENIC
Gm04	48155506	C	C	T	0.11	1	-0.89	1	-1	0	1	0	0.571429	-0.571429	-1	0	0	0.714286	-0.714286	-1	0	0	INTERGENIC
Gm04	48155516	T	T	C	0.11	1	-0.89	1	-1	0	1	0	0.571429	-0.571429	-1	0	0	0.714286	-0.714286	-1	0	0	INTERGENIC
Gm04	48156990	T	Y	C	0.44	1	-0.56	1	-1	0	1	0	0.571429	-0.571429	0	1	0	0.714286	-0.714286	0	1	0	INTERGENIC
Gm04	48157136	T	W	A	0.46	1	-0.54	1	-1	0	1	0	0.555556	-0.555556	0	1	0	0.666667	-0.666667	0	1	0	INTERGENIC
Gm04	48157243	T	Y	C	0.5	1	-0.5	1	-1	0	1	0	0.5	-0.5	0	1	0	0.625	-0.625	0	1	0	INTERGENIC
Gm04	48157314	G	K	T	0.36	1	-0.64	1	-1	0	1	0	0.454545	-0.454545	-1	0	0	0.636364	-0.545455	-1	0	0	INTERGENIC
Gm04	48157365	T	W	A	0.33	1	-0.67	1	-1	0	1	0	0.5	-0.5	-1	0	0	0.625	-0.625	-1	0	0	INTERGENIC
Gm04	48159200	G	R	A	0.5	1	-0.5	1	-1	0	1	0	0.5	-0.5	0	1	0	0.625	-0.625	0	1	0	INTERGENIC
Gm04	48159314	C	Y	T	0.5	1	-0.5	1	-1	0	1	0	0.5	-0.5	0	1	0	0.625	-0.625	0	1	0	INTERGENIC
Gm04	48159554	C	S	G	0.33	1	-0.67	1	-1	0	1	0	0.5	-0.5	-1	0	0	0.625	-0.625	-1	0	0	INTERGENIC
Gm04	48167419	C	Y	T	0.71	1	-0.29	1	-1	0	1	0	0.571429	-0.571429	0	1	0	0.714286	-0.714286	0	1	0	NON_SYNONYMOUS_CODING
Gm04	48169803	C	M	A	0.29	1	-0.71	1	-1	0	1	0	0.571429	-0.571429	-1	0	0	0.714286	-0.714286	0	1	0	INTRON
Gm04	48170694	A	M	C	0.3	1	-0.7	1	-1	0	1	0	0.555556	-0.555556	-1	0	0	0.666667	-0.666667	-1	0	0	INTRON
Gm04	48172956	A	R	G	0.42	1	-0.58	1	-1	0	1	0	0.571429	-0.571429	-1	0	0	0.714286	-0.714286	0	1	0	INTRON
Gm04	48172980	G	R	A	0.42	1	-0.58	1	-1	0	1	0	0.571429	-0.571429	-1	0	0	0.714286	-0.714286	0	1	0	INTRON
Gm04	48173655	T	K	G	0.44	1	-0.56	1	-1	0	1	0	0.5	-0.5	-1	0	0	0.625	-0.625	0	1	0	NON_SYNONYMOUS_CODING
Gm04	48174514	T	Y	C	0.25	1	-0.75	1	-1	0	1	0	0.571429	-0.571429	-1	0	0	0.714286	-0.714286	-1	0	0	NON_SYNONYMOUS_CODING
Gm04	48174563	A	R	G	0.25	1	-0.75	1	-1	0	1	0	0.571429	-0.571429	-1	0	0	0.714286	-0.714286	-1	0	0	SYNONYMOUS_CODING
Gm04	48175268	T	Y	C	0.56	1	-0.44	1	-1	0	1	0	0.571429	-0.571429	0	1	0	0.714286	-0.714286	0	1	0	SYNONYMOUS_CODING
Gm04	48177584	A	W	T	0.37	0.88	-0.51	1	-1	0	1	0	0.5	-0.5	-1	0	0	0.625	-0.625	0	1	0	UTR_5_PRIME
Gm04	48179116	T	W	A	0.43	1	-0.57	1	-1	0	1	0	0.571429	-0.571429	0	1	0	0.714286	-0.714286	0	1	0	INTERGENIC
Gm04	48181876	C	Y	T	0.33	1	-0.67	1	-1	0	1	0	0.571429	-0.571429	-1	0	0	0.714286	-0.714286	0	1	0	INTERGENIC
Gm04	48181891	G	R	A	0.22	1	-0.78	1	-1	0	1	0	0.5	-0.5	-1	0	0	0.625	-0.625	-1	0	0	INTERGENIC
Gm04	48181915	A	A	G	0.14	1	-0.86	1	-1	0	1	0	0.571429	-0.571429	-1	0	0	0.714286	-0.714286	-1	0	0	INTERGENIC
Gm04	48182553	C	C	T	0.12	1	-0.88	1	-1	0	1	0	0.571429	-0.571429	-1	0	0	0.714286	-0.714286	-1	0	0	INTERGENIC
Gm04	48182614	C	Y	T	0.25	1	-0.75	1	-1	0	1	0	0.5	-0.5	-1	0	0	0.625	-0.625	-1	0	0	INTERGENIC
Gm04	48182689	C	Y	T	0.27	1	-0.73	1	-1	0	1	0	0.555556	-0.555556	-1	0	0	0.666667	-0.666667	-1	0	0	INTERGENIC
Gm04	48182772	T	Y	C	0.33	1	-0.67	1	-1	0	1	0	0.555556	-0.555556	-1	0	0	0.666667	-0.666667	-1	0	0	INTERGENIC
Gm04	48184503	G	R	A	0.43	1	-0.57	1	-1	0	1	0	0.571429	-0.571429	0	1	0	0.714286	-0.714286	0	1	0	INTERGENIC
Gm04	48184534	C	Y	T	0.33	1	-0.67	1	-1	0	1	0	0.555556	-0.555556	-1	0	0	0.666667	-0.666667	-1	0	0	INTERGENIC
Gm04	48184575	G	S	C	0.25	1	-0.75	1	-1	0	1	0	0.5	-0.5	-1	0	0	0.625	-0.625	-1	0	0	INTERGENIC
Gm04	48185173	A	M	C	0.4	1	-0.6	1	-1	0	1	0	0.5	-0.5	-1	0	0	0.6	-0.6	0	1	0	INTERGENIC
Gm04	48185985	C	M	A	0.5	1	-0.5	1	-1	0	1	0	0.555556	-0.555556	0	1	0	0.666667	-0.666667	0	1	0	INTERGENIC
Gm04	48186700	A	W	T	0.36	1	-0.64	1	-1	0	1	0	0.555556	-0.555556	-1	0	0	0.666667	-0.666667	0	1	0	INTERGENIC
Gm04	48187334	C	Y	T	0.8	1	-0.2	1	-1	0	1	0	0.5	-0.5	0	1	0	0.6	-0.6	0	1	0	NON_SYNONYMOUS_CODING
Gm04	48189321	T	T	C	0.14	1	-0.86	1	-1	0	1	0	0.571429	-0.571429	-1	0	0	0.714286	-0.714286	-1	0	0	INTRON
Gm04	48195960	G	S	C	0.5	1	-0.5	1	-1	0	1	0	0.571429	-0.571429	0	1	0	0.714286	-0.714286	0	1	0	INTRON
Gm04	48196056	G	R	A	0.44	0.88	-0.44	1	-1	0	1	0	0.555556	-0.555556	0	1	0	0.666667	-0.666667	0	1	0	INTRON
Gm04	48196150	A	T	T	0.88	1	-0.12	1	-1	0	1	0	0.5	-0.5	0	1	0	0.625	-0.625	0	1	0	INTRON
Gm04	48196167	A	G	G	0.89	1	-0.11	1	-1	0	1	0	0.555556	-0.555556	0	1	0	0.666667	-0.666667	0	1	0	INTRON
Gm04	48210289	G	R	A	0.5	1	-0.5	1	-1	0	1	0	0.5	-0.5	0	1	0	0.625	-0.625	0	1	0	INTERGENIC
Gm04	48214297	A	W	T	0.25	1	-0.75	1	-1	0	1	0	0.571429	-0.571429	-1	0	0	0.714286	-0.714286	-1	0	0	INTRON
Gm04	48215799	C	C	A	0	1	-1	1	-1	0	1	0	0.571429	-0.571429	-1	0	0	0.714286	-0.714286	-1	0	0	INTRON
Gm04	48232088	C	C	G	0.11	1	-0.89	1	-1	0	1	0	0.571429	-0.571429	-1	0	0	0.714286	-0.714286	-1	0	0	INTERGENIC
Gm04	48258155	C	S	G	0.57	1	-0.43	1	-1	0	1	0	0.571429	-0.571429	0	1	0	0.714286	-0.714286	0	1	0	INTRON
Gm04	48290286	C	S	G	0.3	1	-0.7	1	-1	0	1	0	0.5	-0.5	-1	0	0	0.6	-0.6	-1	0	0	INTERGENIC
Gm04	48315968	G	S	C	0.25	1	-0.75	1	-1	0	1	0	0.5	-0.5	-1	0	0	0.625	-0.625	-1	0	0	INTRON
Gm04	48329397	A	W	T	0.44	1	-0.56	1	-1	0	1	0	0.555556	-0.555556	-1	0	0	0.666667	-0.666667	0	1	0	INTRON
Gm04	48337505	G	R	A	0.5	1	-0.5	1	-1	0	1	0	0.555556	-0.555556	0	1	0	0.666667	-0.666667	0	1	0	INTERGENIC
Gm04	48339531	C	Y	T	0.33	1	-0.67	1	-1	0	1	0	0.5	-0.5	-1	0	0	0.6	-0.6	-1	0	0	INTERGENIC
Gm04	48446760	C	M	C	0.44	0	0.44	1	-1	0	1	0	0.555556	-0.555556	0	1	0	0.666667	-0.666667	0	1	0	INTERGENIC
Gm04	48475285	C	S	S	0.69	0.5	0.19	1	-1	0	1	0	0.461538	-0.461538	0	1	0	0.538462	-0.538462	0	1	0	INTRON
Gm04	48475303	A	R	R	0.75	0.53	0.22	1	-1	0	1	0	0.416667	-0.416667	0	1	0	0.583333	-0.583333	0	1	0	INTRON
Gm04	48475451	C	Y	Y	0.78	0.63	0.15	1	-1	0	1	0	0.555556	-0.555556	0	1	0	0.666667	-0.666667	0	1	0	INTRON
Gm04	48475464	G	R	R	0.6	0.54	0.06	1	-1	0	1	0	0.5	-0.5	0	1	0	0.6	-0.6	0	1	0	INTRON
Gm04	48502678	C	C	A	0.06	0.87	-0.81	1	-1	0	1	0	0.5	-0.5	-1	0	0	0.625	-0.625	-1	0	0	UTR_3_PRIME
Gm04	48502743	A	R	G	0.75	1	-0.25	1	-1	0	1	0	0.5	-0.5	0	1	0	0.625	-0.625	0	1	0	UTR_3_PRIME
Gm04	48503078	T	Y	Y	0.57	0.6	-0.03	1	-1	0	1	0	0.571429	-0.571429	0	1	0	0.714286	-0.714286	0	1	0	INTERGENIC
Gm04	48503180	T	W	W	0.5	0.42	0.08	1	-1	0	1	0	0.5	-0.5	0	1	0	0.625	-0.625	0	1	0	INTERGENIC
Gm04	48503219	C	Y	Y	0.43	0.33	0.1	1	-1	0	1	0	0.571429	-0.571429	0	1	0	0.714286	-0.714286	0	1	0	INTERGENIC
Gm04	48503256	G	R	R	0.4	0.71	-0.31	1	-1	0	1	0	0.571429	-0.571429	0	1	0	0.714286	-0.714286	0	1	0	INTERGENIC
Gm04	48503291	G	K	K	0.5	0.5	0	1	-1	0	1	0	0.5	-0.5	0	1	0	0.625	-0.625	0	1	0	INTERGENIC
Gm04	48503337	G	R	R	0.7	0.44	0.26	1	-1	0	1	0	0.555556	-0.555556	0	1	0	0.666667	-0.666667	0	1	0	INTERGENIC
Gm04	48503348	C	M	M	0.77	0.43	0.34	1	-1	0	1	0	0.571429	-0.571429	0	1	0	0.714286	-0.714286	0	1	0	INTERGENIC
Gm04	48503404	T	K	K	0.71	0.57	0.14	1	-1	0	1	0	0.571429	-0.571429	0	1	0	0.714286	-0.714286	0	1	0	INTERGENIC
Gm04	48505385	A	W	T	0.43	1	-0.57	1	-1	0	1	0	0.571429	-0.571429	0	1	0	0.714286	-0.714286	0	1	0	INTERGENIC
Gm04	48508519	A	M	C	0.62	1	-0.38	1	-1	0	1	0	0.5	-0.5	0	1	0	0.625	-0.625	0	1	0	UTR_3_PRIME
Gm04	48553454	C	C	G	0.12	1	-0.88	1	-1	0	1	0	0.5	-0.5	-1	0	0	0.625	-0.625	-1	0	0	INTERGENIC
Gm04	48553455	C	C	A	0.12	1	-0.88	1	-1	0	1	0	0.5	-0.5	-1	0	0	0.625	-0.625	-1	0	0	INTERGENIC
Gm04	48603889	A	M	C	0.4	1	-0.6	1	-1	0	1	0	0.5	-0.5	-1	0	0	0.625	-0.625	0	1	0	INTERGENIC
Gm04	48615543	G	T	T	1	1	0	1	-1	0	1	0	0.555556	-0.555556	0	1	0	0.666667	-0.666667	0	1	0	INTERGENIC
Gm04	48615551	T	A	A	1	1	0	1	-1	0	1	0	0.5	-0.5	0	1	0	0.625	-0.625	0	1	0	INTERGENIC
Gm04	48643922	T	A	A	1	1	0	1	-1	0	1	0	0.555556	-0.555556	0	1	0	0.666667	-0.666667	0	1	0	INTRON
Gm04	48643931	A	T	T	1	1	0	1	-1	0	1	0	0.5	-0.5	0	1	0	0.6	-0.6	0	1	0	INTRON
Gm04	48668690	A	R	G	0.4	1	-0.6	1	-1	0	1	0	0.5	-0.5	-1	0	0	0.6	-0.6	0	1	0	INTERGENIC
Gm04	48722292	G	R	A	0.18	1	-0.82	1	-1	0	1	0	0.454545	-0.454545	-1	0	0	0.636364	-0.545455	-1	0	0	INTERGENIC
Gm04	48847039	G	S	S	0.55	0.23	0.32	1	-1	0	1	0	0.555556	-0.555556	0	1	0	0.666667	-0.666667	0	1	0	UTR_3_PRIME

## Sheet: Supplementary Table S3 
			Table S3: List of oligo-nucleotides primers used for the qRT-PCR analysis of eight candidate genes.
			Gene	Product Size (bp)	Primer sequence
			Glyma.04g242300	114	F: ACCTTCAACACTAATGCT
					R:GTATCCACTTCTGTCCAC
			Glyma.04g242400	100	F: GTAACATTTTTGTGCACCGTTG
					R: CACCATTTCTCACACCAATTGT
			Glyma.04g242500	161	F: GCTTGAAACTTCACTTAGGCAA
					R: CAGATTCCACATTCCGGGTATA
			Glyma.04g242600	176	F: ACGTCAGTAAGGTTAGGGCTG
					R: AAAGGTCCTACCGGGAGTCG
			Glyma.04g242700	156	F: CACTCACCCCATCTGCTGTT
					R: GGAAAGTGGTGAATGCACGG
			Glyma.04g242800	118	F: TTCTACGAGAGAATGGGTTGAC
					R: ATAGTTTTCATGTCCACAGGGT
			Glyma.04g242900	161	F: GATCAGGCATAAGCATCAAAGG
					R: ATAGCTGAACCTCATTGACTCC
			Glyma.04g243000	155	F: GGTGCCCTGTTATCGTGTTC
					R: TACCTTGCCTCTGCACTTCA
